# Supplementary material for: Increased ribosomal protein levels and protein synthesis in the striatal synaptosome of Shank3-overexpressing transgenic mice
Source: Mol Brain. 2021 Feb 23;14:39. doi: 10.1186/s13041-021-00756-z (PMC7903774; doi:10.1186/s13041-021-00756-z)
Supplement: Supplementary file 2 — Additional file 2: Table S1. List of 63 up-regulated proteins in the striatal synaptosome of Shank3 TG mice. Table S2. Summary of RNA-seq mapping results. Table S3. List of proteins identified from the quantitative proteomic analysis in the striatal synaptosome of Shank3 TG mice, and their fold changes values for each data set are shown. [file 13041_2021_756_MOESM2_ESM.xlsx]

## Sheet: Table S1
Table S1. List of 63 up-regulated proteins in the striatal synaptosome of Shank3 TG mice. Proteins previously identified in the Shank3 interactome are highlighted.
Up-regulated proteins
	ID	Description	Fold increase	Identified in Shank3 interactome
1	O08784	Treacle protein OS=Mus musculus GN=Tcof1 PE=1 SV=1	0.783049
2	Q8BVE8	Histone-lysine N-methyltransferase NSD2 OS=Mus musculus GN=Nsd2 PE=1 SV=2	0.600508
3	Q78IK2	Up-regulated during skeletal muscle growth protein 5 OS=Mus musculus GN=Usmg5 PE=1 SV=1	0.548286
4	Q4ACU6	SH3 and multiple ankyrin repeat domains protein 3 OS=Mus musculus GN=Shank3 PE=1 SV=3	0.547468	O
5	Q91ZR5	Cation channel sperm-associated protein 1 OS=Mus musculus GN=Catsper1 PE=1 SV=1	0.497669
6	Q5HZI1	Microtubule-associated tumor suppressor 1 homolog OS=Mus musculus GN=Mtus1 PE=1 SV=2	0.457895
7	P83882	60S ribosomal protein L36a OS=Mus musculus GN=Rpl36a PE=1 SV=2	0.384648
8	Q6ZWV7	60S ribosomal protein L35 OS=Mus musculus GN=Rpl35 PE=1 SV=1	0.363604
9	O35601	FYN-binding protein 1 OS=Mus musculus GN=Fyb1 PE=1 SV=2	0.361732
10	P12813	Nuclear receptor subfamily 4 group A member 1 OS=Mus musculus GN=Nr4a1 PE=1 SV=1	0.333559
11	P61148	Fibroblast growth factor 1 OS=Mus musculus GN=Fgf1 PE=1 SV=1	0.330488
12	Q8R4Y4	Stabilin-1 OS=Mus musculus GN=Stab1 PE=1 SV=1	0.323278
13	P57774	Pro-neuropeptide Y OS=Mus musculus GN=Npy PE=1 SV=2	0.322432
14	Q4VBE4	Pikachurin OS=Mus musculus GN=Egflam PE=1 SV=1	0.316382
15	Q811Q4	Disintegrin and metalloproteinase domain-containing protein 29 OS=Mus musculus GN=Adam29 PE=2 SV=1	0.297143
16	Q8R1T1	Charged multivesicular body protein 7 OS=Mus musculus GN=Chmp7 PE=1 SV=1	0.282449
17	Q78HU3	Multivesicular body subunit 12A OS=Mus musculus GN=Mvb12a PE=1 SV=1	0.278271
18	Q9D4K7	Coiled-coil domain-containing protein 105 OS=Mus musculus GN=Ccdc105 PE=1 SV=3	0.278048
19	P01868	Ig gamma-1 chain C region secreted form OS=Mus musculus GN=Ighg1 PE=1 SV=1	0.277911
20	Q8CI33	CWF19-like protein 1 OS=Mus musculus GN=Cwf19l1 PE=1 SV=2	0.275701
21	P31786	Acyl-CoA-binding protein OS=Mus musculus GN=Dbi PE=1 SV=2	0.265747
22	Q8BNN1	Spermatogenesis-associated protein 2-like protein OS=Mus musculus GN=Spata2l PE=1 SV=1	0.264898	O
23	Q8R4U0	Stabilin-2 OS=Mus musculus GN=Stab2 PE=1 SV=1	0.264776
24	Q80TQ2	Ubiquitin carboxyl-terminal hydrolase CYLD OS=Mus musculus GN=Cyld PE=1 SV=2	0.263391	O
25	Q8BHB9	Chloride intracellular channel protein 6 OS=Mus musculus GN=Clic6 PE=1 SV=1	0.259349
26	Q60829	Protein phosphatase 1 regulatory subunit 1B OS=Mus musculus GN=Ppp1r1b PE=1 SV=2	0.255886
27	Q80UW0	Heparan-sulfate 6-O-sulfotransferase 2 OS=Mus musculus GN=Hs6st2 PE=2 SV=3	0.248874
28	Q6P073	Ubiquitin-conjugating enzyme E2 J2 OS=Mus musculus GN=Ube2j2 PE=1 SV=1	0.245636
29	Q9CWD3	Nucleoside diphosphate-linked moiety X motif 17 OS=Mus musculus GN=Nudt17 PE=2 SV=1	0.244139
30	P22005	Proenkephalin-A OS=Mus musculus GN=Penk PE=1 SV=2	0.241358
31	Q9CZX8	40S ribosomal protein S19 OS=Mus musculus GN=Rps19 PE=1 SV=3	0.23948
32	Q61616	D(1A) dopamine receptor OS=Mus musculus GN=Drd1 PE=1 SV=2	0.237544
33	Q64430	Copper-transporting ATPase 1 OS=Mus musculus GN=Atp7a PE=1 SV=3	0.235426
34	P47955	60S acidic ribosomal protein P1 OS=Mus musculus GN=Rplp1 PE=1 SV=1	0.231315
35	P62983	Ubiquitin-40S ribosomal protein S27a OS=Mus musculus GN=Rps27a PE=1 SV=2	0.226739
36	Q7TQA1	Immunoglobulin superfamily member 1 OS=Mus musculus GN=Igsf1 PE=1 SV=1	0.224962
37	Q7TSH2	Phosphorylase b kinase regulatory subunit beta OS=Mus musculus GN=Phkb PE=1 SV=1	0.224362
38	Q9Z2Y3	Homer protein homolog 1 OS=Mus musculus GN=Homer1 PE=1 SV=2	0.223803	O
39	D4PHA7	WSC domain-containing protein 2 OS=Mus musculus GN=Wscd2 PE=2 SV=1	0.222951
40	Q9CYU6	Diphthine methyltransferase OS=Mus musculus GN=Dph7 PE=2 SV=1	0.222176
41	Q9CRG1	Transmembrane 7 superfamily member 3 OS=Mus musculus GN=Tm7sf3 PE=2 SV=2	0.218717
42	Q791V5	Mitochondrial carrier homolog 2 OS=Mus musculus GN=Mtch2 PE=1 SV=1	0.212547	O
43	P49650	P2Y purinoceptor 1 OS=Mus musculus GN=P2ry1 PE=2 SV=1	0.208581
44	Q766D5	N-acetyl-beta-glucosaminyl-glycoprotein 4-beta-N-acetylgalactosaminyltransferase 1 OS=Mus musculus GN=B4galnt4 PE=2 SV=1	0.204267
45	Q8R104	NAD-dependent protein deacetylase sirtuin-3 OS=Mus musculus GN=Sirt3 PE=1 SV=2	0.203005
46	Q9D0W5	Peptidyl-prolyl cis-trans isomerase-like 1 OS=Mus musculus GN=Ppil1 PE=1 SV=1	0.202663
47	P52503	NADH dehydrogenase [ubiquinone] iron-sulfur protein 6, mitochondrial OS=Mus musculus GN=Ndufs6 PE=1 SV=2	0.202111	O
48	Q8CBG9	E3 ubiquitin-protein ligase RNF170 OS=Mus musculus GN=Rnf170 PE=1 SV=1	0.198572
49	Q8K183	Pyridoxal kinase OS=Mus musculus GN=Pdxk PE=1 SV=1	0.198083
50	Q5XG69	Soluble lamin-associated protein of 75 kDa OS=Mus musculus GN=Fam169a PE=1 SV=3	0.193778
51	Q8K4R4	Cytoplasmic phosphatidylinositol transfer protein 1 OS=Mus musculus GN=Pitpnc1 PE=1 SV=1	0.188447
52	Q80Y55	BSD domain-containing protein 1 OS=Mus musculus GN=Bsdc1 PE=1 SV=1	0.186825
53	O88851	Putative hydrolase RBBP9 OS=Mus musculus GN=Rbbp9 PE=1 SV=2	0.184793
54	Q80Y14	Glutaredoxin-related protein 5, mitochondrial OS=Mus musculus GN=Glrx5 PE=1 SV=2	0.181862
55	Q9CPQ1	Cytochrome c oxidase subunit 6C OS=Mus musculus GN=Cox6c PE=1 SV=3	0.176298	O
56	Q99KE1	NAD-dependent malic enzyme, mitochondrial OS=Mus musculus GN=Me2 PE=1 SV=1	0.173208
57	Q80TT2	BAI1-associated protein 3 OS=Mus musculus GN=Baiap3 PE=1 SV=3	0.172782
58	A0A088MLT8	IQCJ-SCHIP1 readthrough transcript protein OS=Mus musculus GN=Iqcj-Schip1 PE=1 SV=2	0.172107
59	P34884	Macrophage migration inhibitory factor OS=Mus musculus GN=Mif PE=1 SV=2	0.171136
60	Q9R257	Heme-binding protein 1 OS=Mus musculus GN=Hebp1 PE=1 SV=2	0.16097
61	P47915	60S ribosomal protein L29 OS=Mus musculus GN=Rpl29 PE=1 SV=2	0.160382
62	Q925N0	Sideroflexin-5 OS=Mus musculus GN=Sfxn5 PE=1 SV=2	0.160323	O
63	Q7TPM1	Protein PRRC2B OS=Mus musculus GN=Prrc2b PE=1 SV=1	0.153353

## Sheet: Table S2
Table S2. Summary of RNA-seq mapping results.
Sample	Total Reads	Mapped Reads	Unmapped Reads	Mapping Rate %
WT1-input	189814724	186876206	2938518	98.45
WT1-polysome	185439992	181312825	4127167	97.77
WT2-input	159331584	156436033	2895551	98.18
WT2-polysome	215279022	208793434	6485588	96.99
WT3-input	156412768	152702160	3710608	97.63
WT3-polysome	192523064	186000286	6522778	96.61
TG1-input	187898812	184567189	3331623	98.23
TG1-polysome	205805334	199508789	6296545	96.94
TG2-input	185776226	182636733	3139493	98.31
TG2-polysome	208387704	202212007	6175697	97.04
TG3-input	170329600	166827735	3501865	97.94
TG3-polysome	165891492	159155443	6736049	95.94

## Sheet: Table S3
Table S3. List of proteins identified from the quantitative proteomic analysis in the striatal synaptosome of Shank3 TG mice, and their fold changes values for each data set are shown.
Gene Info			Protein logFC	RNA-seq logFC
Human	Mouse	UniProtKB	Proteome	Polysome	Input	Whole
TCOF1	Tcof1	O08784	0.783	0.0254447	0.0111861	-0.0629248
SHANK3	Shank3	Q4ACU6	0.547	1.42566	1.61444	1.21316
FGF14	Fgf14	P70379	0.546	0.117128	0.0519448	0.0322108
MTUS1	Mtus1	Q5HZI1	0.458	0.0989464	0.00970112	-0.0097723
RPL36A	Rpl36a	P83882	0.385	0.051758	-0.0400667	-0.057133
RPL35	Rpl35	Q6ZWV7	0.364	-0.0390989	-0.0573429	-0.146391
FYB1	Fyb1	O35601	0.362	-0.118614	1.33801	-0.354276
NR4A1	Nr4a1	P12813	0.334	0.171796	0.317121	-0.0388202
FGF1	Fgf1	P61148	0.33	0.0514956	0.0677833	-0.0805851
STAB1	Stab1	Q8R4Y4	0.323	0.275526	-0.168876	-0.0452914
NPY	Npy	P57774	0.322	0.0328836	0.0741446	-0.00279197
EGFLAM	Egflam	Q4VBE4	0.316	0.145625	-0.14715	-0.0662391
KDM4C	Kdm4c	Q8VCD7	0.284	0.00885722	-0.0935912	-0.106717
CHMP7	Chmp7	Q8R1T1	0.282	0.0820302	-0.0148495	0.000801727
MVB12A	Mvb12a	Q78HU3	0.278	0.156372	-0.0833086	0.0130925
CWF19L1	Cwf19l1	Q8CI33	0.276	-0.161916	0.73015	0.132185
DBI	Dbi	P31786	0.266	0.0584704	0.0583262	-0.0450927
STAB2	Stab2	Q8R4U0	0.265	0.0399015	-0.356508	-0.0293822
SPATA2L	Spata2l	Q8BNN1	0.265	-0.0856525	0.150205	-0.0784617
CYLD	Cyld	Q80TQ2	0.263	0.118117	0.130815	-0.0337372
CLIC6	Clic6	Q8BHB9	0.259	0.0142092	0.00783277	0.60746
PPP1R1B	Ppp1r1b	Q60829	0.256	0.0972364	0.121798	-0.119918
NPC2	Npc2	Q9Z0J0	0.253	0.103458	0.0140993	0.0110988
SS18L1	Ss18l1	Q8BW22	0.252	0.0621302	-0.00763775	0.0469897
HS6ST2	Hs6st2	Q80UW0	0.249	-0.0287616	-0.0126614	0.124637
UBE2J2	Ube2j2	Q6P073	0.246	-0.0559111	0.0794528	0.0347466
NUDT17	Nudt17	Q9CWD3	0.244	-0.0555241	-0.221462	0.291481
PENK	Penk	P22005	0.241	0.165207	0.127697	-0.0520925
RPS19	Rps19	Q9CZX8	0.239	-0.0153048	-0.0907826	-0.057106
DRD1	Drd1	Q61616	0.238	0.235145	0.108257	-0.164165
CGN	Cgn	P59242	0.237	0.132161	-0.37016	0.0301826
ATP7A	Atp7a	Q64430	0.235	0.133841	0.0230807	-0.111257
PLGRKT	Plgrkt	Q9D3P8	0.231	0.0872768	0.251668	0.0829008
RPLP1	Rplp1	P47955	0.231	-0.120854	0.0432987	-0.0355422
RPS27A	Rps27a	P62983	0.227	0.0910528	-0.11447	-0.0816779
OLIG2	Olig2	Q9EQW6	0.226	0.0303489	0.0241588	-0.0774486
IGSF1	Igsf1	Q7TQA1	0.225	-0.218094	-0.0865534	0.837348
HOMER1	Homer1	Q9Z2Y3	0.224	0.156945	0.136216	0.1033
PHKB	Phkb	Q7TSH2	0.224	0.0322434	0.0381063	-0.0346651
WSCD2	Wscd2	D4PHA7	0.223	0.242339	0.128525	-0.055893
SNRPD2	Snrpd2	P62317	0.222	0.0313181	0.0843052	-0.048978
DPH7	Dph7	Q9CYU6	0.222	-0.0852142	-0.122473	-0.054052
TM7SF3	Tm7sf3	Q9CRG1	0.219	0.0810756	0.0101914	-0.00472051
ATRNL1	Atrnl1	Q6A051	0.215	-0.0664584	-0.106077	0.054168
MTCH2	Mtch2	Q791V5	0.213	0.137915	-0.0550897	0.0410143
P2RY1	P2ry1	P49650	0.209	0.0198753	-0.0401144	0.0299737
DAB2IP	Dab2ip	Q3UHC7	0.208	0.124838	0.160341	-0.0912799
ARSB	Arsb	P50429	0.204	-0.00855729	0.110271	0.0302821
B4GALNT4	B4galnt4	Q766D5	0.204	0.0171505	-0.0520085	-0.0719198
PPIL1	Ppil1	Q9D0W5	0.203	-0.0761615	-0.0606964	0.0758577
SIRT3	Sirt3	Q8R104	0.203	-0.0942746	-0.129252	-0.0138813
NDUFS6	Ndufs6	P52503	0.202	-0.0740428	0.0176265	-0.0175445
RNF170	Rnf170	Q8CBG9	0.199	0.0124789	0.00487696	0.0749907
PDXK	Pdxk	Q8K183	0.198	0.114574	0.149456	0.0408714
FAM169A	Fam169a	Q5XG69	0.194	-0.071002	-0.022877	0.112081
DROSHA	Drosha	Q5HZJ0	0.193	-0.0383699	-0.0964284	0.0235411
SSR3	Ssr3	Q9DCF9	0.192	0.110666	0.0392813	0.0284656
UXS1	Uxs1	Q91XL3	0.191	-0.0216146	-0.0777425	-0.139021
MYL4	Myl4	P09541	0.19	0.17102	-0.000406571	0.145806
ENHO	Enho	Q8K1D8	0.19	-0.132762	0.0412577	0.072441
TAGLN	Tagln	P37804	0.19	-0.00971586	-0.17772	-0.180562
PITPNC1	Pitpnc1	Q8K4R4	0.188	0.134503	0.1383	0.106267
PPIA	Ppia	P17742	0.187	0.109476	0.0451447	-0.0195367
BSDC1	Bsdc1	Q80Y55	0.187	0.0580564	-0.000327252	-0.0306628
ARL1	Arl1	P61211	0.186	0.0273365	-0.0847913	0.0259896
RBBP9	Rbbp9	O88851	0.185	0.0631855	-0.00510483	0.0360241
NDUFB10	Ndufb10	Q9DCS9	0.185	0.0377079	0.0592886	-0.00871224
ATP5PD	Atp5h	Q9DCX2	0.185	0.142349	-0.0448919	-0.0283472
ACE	Ace	P09470	0.184	0.227385	0.308283	0.0484535
GLRX5	Glrx5	Q80Y14	0.182	-0.257714	0.278045	-0.123691
NCKAP5L	Nckap5l	Q6GQX2	0.181	-0.185336	-0.0562289	0.163767
CTSD	Ctsd	P18242	0.179	0.0411504	-0.0318083	0.00621798
GM2A	Gm2a	Q60648	0.176	-0.10048	0.0515434	0.0157107
COX6C	Cox6c	Q9CPQ1	0.176	-0.052881	0.122962	0.0418671
HADH	Hadh	Q61425	0.175	-0.0717548	0.068002	-0.0392135
TIMP2	Timp2	P25785	0.174	0.0323823	0.0745231	0.0694909
EEF1AKMT1	Eef1akmt1	Q9CY45	0.173	0.0156017	-0.0375073	0.0688004
C1orf115	C130074G19Rik	Q8BGN9	0.173	-0.165884	-0.354585	-0.0293356
ME2	Me2	Q99KE1	0.173	0.183084	0.100778	-0.115616
BAIAP3	Baiap3	Q80TT2	0.173	-0.416402	-0.207931	0.677034
MTIF3	Mtif3	Q9CZD5	0.172	0.237055	-0.155275	0.124213
MIF	Mif	P34884	0.171	0.0416742	-0.022066	0.0909793
RPL14	Rpl14	Q9CR57	0.171	0.173287	0.127534	-0.0557622
SLC25A26	Slc25a26	Q5U680	0.169	0.086958	-0.0554596	0.00948305
HID1	Hid1	Q8R1F6	0.169	-0.128554	-0.103946	-0.0623192
RBMS2	Rbms2	Q8VC70	0.169	-0.0437692	-0.00365501	-0.129555
USP6NL	Usp6nl	Q80XC3	0.168	-0.0740204	-0.0566598	0.0180819
TMCO1	Tmco1	Q921L3	0.168	0.096367	-0.0401839	-0.0308031
PSPC1	Pspc1	Q8R326	0.168	0.0223901	0.0192206	0.0406883
NDUFV1	Ndufv1	Q91YT0	0.167	0.062377	0.0495518	0.0305484
TOMM70	Tomm70	Q9CZW5	0.167	0.210855	0.191648	0.0198398
CTSZ	Ctsz	Q9WUU7	0.165	0.0730541	-0.0302511	-0.0611236
TIMM8A	Timm8a1	Q9WVA2	0.162	-0.0987872	0.0375867	0.12794
UFL1	Ufl1	Q8CCJ3	0.161	-0.156382	-0.0789681	-0.0168431
HEBP1	Hebp1	Q9R257	0.161	0.102734	0.0580843	0.0629432
FBXL2	Fbxl2	Q8BH16	0.16	0.1177	0.0393082	0.0208545
ADPGK	Adpgk	Q8VDL4	0.16	0.0284898	-0.06513	0.168167
USP10	Usp10	P52479	0.16	-0.115201	-0.22635	-0.0400409
SFXN5	Sfxn5	Q925N0	0.16	0.0989444	0.132554	-0.0577382
RPL29	Rpl29	P47915	0.16	-0.0573786	0.0245768	-0.103678
RPS16	Rps16	P14131	0.159	-0.191994	0.190122	-0.0936021
RPL24	Rpl24	Q8BP67	0.158	0.00442188	-0.473775	-0.0335727
GMPPB	Gmppb	Q8BTZ7	0.157	0.0138242	0.195772	-0.115366
CSTF2T	Cstf2t	Q8C7E9	0.157	-0.00181326	-0.0643022	0.0811735
IVD	Ivd	Q9JHI5	0.156	0.152562	-0.199314	0.12115
SLC10A4	Slc10a4	Q3UEZ8	0.156	0.0506039	0.151866	-0.054418
BCLAF1	Bclaf1	Q8K019	0.156	0.0592122	0.0706409	-0.0105646
CLTB	Cltb	Q6IRU5	0.155	0.0182809	0.0187394	0.0147832
EPB41L4A	Epb41l4a	P52963	0.155	-0.0382007	-0.0283239	0.177886
LGMN	Lgmn	O89017	0.155	-0.0215465	-0.0852079	0.0217937
NECAB2	Necab2	Q91ZP9	0.154	0.0590331	0.0404319	-0.0266752
PTRH2	Ptrh2	Q8R2Y8	0.154	0.12552	0.0131672	0.0112737
SCG5	Scg5	P12961	0.154	0.0466764	-0.122614	0.0329761
SLC38A10	Slc38a10	Q5I012	0.154	0.105594	0.123556	-0.0376236
PRRC2B	Prrc2b	Q7TPM1	0.153	0.0630271	0.0744689	0.0207575
PDE10A	Pde10a	Q8CA95	0.153	0.225747	0.224363	-0.136522
KHDRBS1	Khdrbs1	Q60749	0.153	-0.0465679	0.0107755	0.0540198
PCP4	Pcp4	P63054	0.152	-0.057379	0.239064	-0.0328788
NDUFB9	Ndufb9	Q9CQJ8	0.152	-0.0331536	-0.0800403	-0.0178552
NUCKS1	Nucks1	Q80XU3	0.151	0.121569	0.0841004	0.0226249
TRIM28	Trim28	Q62318	0.151	0.0506719	-0.0423928	-0.171756
SCCPDH	Sccpdh	Q8R127	0.151	0.159016	0.0418709	0.107388
SNCA	Snca	O55042	0.15	0.0265092	0.0181031	0.00947839
TAC1	Tac1	P41539	0.15	0.293944	0.225573	0.0788127
TMEM192	Tmem192	Q9CXT7	0.15	-0.135844	0.0510586	0.013106
DPY30	Dpy30	Q99LT0	0.149	0.0355207	0.0357888	0.0869381
CST3	Cst3	P21460	0.149	0.0817985	0.0310869	-0.00576502
OPA3	Opa3	Q505D7	0.149	-0.113308	-0.0389235	-0.0469984
SNX24	Snx24	Q9CRB0	0.148	-0.0396939	-0.0560028	0.110396
MPC1	Mpc1	P63030	0.147	0.0428772	0.0296224	-0.0392801
CAMK2N1	Camk2n1	Q6QWF9	0.147	-0.230953	-0.0382082	-0.177956
BCL2L1	Bcl2l1	Q64373	0.147	-0.00200995	0.0499586	-0.00725332
LPGAT1	Lpgat1	Q91YX5	0.146	0.00242826	0.0597835	0.0850606
ATP5IF1	Atpif1	O35143	0.146	-0.126468	0.10562	-0.0145955
CEND1	Cend1	Q9JKC6	0.146	-0.0273956	0.0102852	0.0269133
DLAT	Dlat	Q8BMF4	0.146	0.0474308	0.0604081	0.139611
HNRNPC	Hnrnpc	Q9Z204	0.146	0.0500816	0.0348756	0.0289221
OSTM1	Ostm1	Q8BGT0	0.145	0.0802018	0.0212451	0.119483
OGDH	Ogdh	Q60597	0.145	-0.0396576	0.0574506	0.0143446
PDHA1	Pdha1	P35486	0.145	0.0834829	0.00191204	0.0481082
OCIAD2	Ociad2	Q9D8W7	0.144	0.090971	0.0534448	0.186814
SLC25A5	Slc25a5	P51881	0.144	0.0649507	0.0457938	0.0416103
ATP5F1C	Atp5c1	Q91VR2	0.144	0.147841	0.023657	0.0524245
TIMM8B	Timm8b	P62077	0.144	-0.148209	-0.0505924	0.0311878
GPS2	Gps2	Q921N8	0.143	-0.0016155	-0.0778605	-0.151695
CYCS	Cycs	P62897	0.143	0.111377	0.0328001	0.0512543
PSME3	Psme3	P61290	0.142	-0.0631304	0.0726189	0.0397111
ACIN1	Acin1	Q9JIX8	0.142	-0.0407335	0.139533	-0.0280011
MRPL52	Mrpl52	Q9D0Y8	0.14	-0.11075	-0.186965	0.0316681
C20orf27	1700037H04Rik	Q9D1K7	0.14	-0.0918342	0.0423735	-0.0452815
HIP1R	Hip1r	Q9JKY5	0.139	0.0629455	0.00399286	-0.0819098
PIK3R2	Pik3r2	O08908	0.139	0.0396836	-0.00749429	0.0117696
ENO2	Eno2	P17183	0.139	-0.00821433	0.0422438	0.0253869
ARF5	Arf5	P84084	0.139	-0.0106363	0.104246	-0.00240549
FUCA1	Fuca1	Q99LJ1	0.139	0.0294082	0.563761	-0.143717
VWA5B1	Vwa5b1	A9Z1V5	0.139	-0.956519	-0.659177	-0.172832
AFG3L2	Afg3l2	Q8JZQ2	0.139	-0.121482	-0.10169	0.068707
MRPS28	Mrps28	Q9CY16	0.138	0.0861809	0.119521	-0.0646378
RPS3A	Rps3a	P97351	0.138	0.119395	-0.0386172	-0.0061144
ATP5F1E	Atp5e	P56382	0.138	-0.0363631	0.0939903	-0.0134994
RPS2	Rps2	P25444	0.137	0.0862589	0.0971401	-0.0503267
MRPL21	Mrpl21	Q9D1N9	0.136	0.139756	-0.126845	-0.055507
SYT5	Syt5	Q9R0N5	0.136	-0.122582	-0.0973185	0.00426842
NUP93	Nup93	Q8BJ71	0.136	-0.022365	0.142848	-0.167119
PCSK1N	Pcsk1n	Q9QXV0	0.136	-0.293296	-0.00230979	-0.129514
NDUFA10	Ndufa10	Q99LC3	0.136	0.0822133	-0.0935598	-0.171413
SFPQ	Sfpq	Q8VIJ6	0.136	-0.0940229	0.0867964	0.0106399
TYROBP	Tyrobp	O54885	0.135	-0.0169238	0.0776532	-0.0765095
ATP6V1G2	Atp6v1g2	Q9WTT4	0.135	-0.171092	-0.00340973	0.0303235
LGALS3BP	Lgals3bp	Q07797	0.135	-0.168106	-0.121949	0.105979
NDUFA3	Ndufa3	Q9CQ91	0.135	-0.201492	0.0103002	-0.066333
RPS5	Rps5	P97461	0.135	0.0612368	0.00827595	-0.0915404
ARG2	Arg2	O08691	0.135	0.254887	0.180991	-0.105048
SDHB	Sdhb	Q9CQA3	0.135	0.116128	0.0313707	0.00900347
NDUFA1	Ndufa1	O35683	0.135	-0.0867082	0.00117016	-0.00941608
GLS2	Gls2	Q571F8	0.134	-0.0662535	-0.142593	0.134057
LRRC59	Lrrc59	Q922Q8	0.134	0.00440815	0.0394888	-0.0247477
DLD	Dld	O08749	0.134	-0.0311425	0.0706851	0.0876201
TIA1	Tia1	P52912	0.134	0.103089	-0.121033	-0.0169566
HNRNPD	Hnrnpd	Q60668	0.134	-0.0724269	-0.0500002	-0.00242431
EMSY	Emsy	Q8BMB0	0.134	0.0566689	0.130063	0.109193
ST8SIA3	St8sia3	Q64689	0.134	0.0776544	0.0923974	-0.0688392
NDUFA4	Ndufa4	Q62425	0.134	-0.0637581	0.0107596	-0.0123944
BANF1	Banf1	O54962	0.134	-0.179562	-0.154551	-0.0398593
GUSB	Gusb	P12265	0.133	0.00531091	-0.12285	0.0253658
SET	Set	Q9EQU5	0.133	0.0207267	0.0882438	-0.0987195
PCCB	Pccb	Q99MN9	0.133	0.014574	-0.0950332	0.00880836
TRIAP1	Triap1	Q9D8Z2	0.133	-0.102354	-0.052635	-0.0165224
NDUFAB1	Ndufab1	Q9CR21	0.133	-0.0610724	-0.143331	0.175223
RPL21	Rpl21	O09167	0.133	0.0547253	0.0833743	-0.0582897
BAG5	Bag5	Q8CI32	0.133	0.11481	-0.00348561	0.00259611
TIPRL	Tiprl	Q8BH58	0.132	0.0947997	-0.0728146	0.029623
NCDN	Ncdn	Q9Z0E0	0.132	-0.0302639	0.00914158	-0.00784243
RBM3	Rbm3	O89086	0.132	0.0527675	-0.0174263	0.0180076
PDHB	Pdhb	Q9D051	0.132	0.0499986	-0.0487387	0.0137791
DYNLL1	Dynll1	P63168	0.132	-0.122739	0.0093899	0.0171289
TIMM9	Timm9	Q9WV98	0.131	0.0919087	-0.225461	-0.0183405
CASD1	Casd1	Q7TN73	0.131	0.103878	0.129832	0.0442734
TSPAN5	Tspan5	P62080	0.13	-0.0594189	-0.0454081	0.026896
ROCK1	Rock1	P70335	0.13	0.220388	0.255135	0.124167
CRHBP	Crhbp	Q60571	0.13	0.0916605	0.09567	0.236923
PDE1B	Pde1b	Q01065	0.13	0.201355	0.176231	-0.0798387
SMARCB1	Smarcb1	Q9Z0H3	0.13	-0.051378	0.0185407	-0.0275107
ATP5MG	Atp5l	Q9CPQ8	0.13	0.0683073	0.0141192	-0.071805
NSMF	Nsmf	Q99NF2	0.129	-0.00886271	0.0794421	-0.0813956
IL16	Il16	O54824	0.129	-0.0255622	-0.0910914	0.13672
WDYHV1	Wdyhv1	Q80WB5	0.129	-0.0069254	-0.0132494	0.0676792
SPOCK2	Spock2	Q9ER58	0.129	-0.134383	0.0711701	0.0296801
ATP5MF	Atp5j2	P56135	0.129	-0.110491	0.0922144	-0.19285
COX5B	Cox5b	P19536	0.129	-0.0842087	0.0159767	-0.146202
DCUN1D1	Dcun1d1	Q9QZ73	0.128	0.0218147	0.0521244	0.201136
DDT	Ddt	O35215	0.128	0.118138	0.0783815	0.0205759
NOL3	Nol3	Q9D1X0	0.128	0.00407479	-0.134605	0.0731184
SNX17	Snx17	Q8BVL3	0.128	0.107527	-0.000293569	0.0553924
PDS5B	Pds5b	Q4VA53	0.128	-0.0485738	0.0174837	0.0842272
USP28	Usp28	Q5I043	0.128	0.0575733	0.141288	-0.0682958
CTSB	Ctsb	P10605	0.127	0.0113028	-0.111968	0.0123393
GAA	Gaa	P70699	0.127	-0.131806	-0.0712511	0.0900018
MRPL15	Mrpl15	Q9CPR5	0.127	0.0658285	-0.0324931	0.035387
SLC18A2	Slc18a2	Q8BRU6	0.127	0.209005	-0.316162	0.311795
PFN1	Pfn1	P62962	0.126	0.0619805	0.158546	-0.04798
PTMS	Ptms	Q9D0J8	0.126	-0.184748	0.170546	-0.0485385
AHCYL1	Ahcyl1	Q80SW1	0.126	-0.0141202	0.0479351	0.00429553
MSI2	Msi2	Q920Q6	0.126	-0.0420063	0.0236171	-0.037561
TMEM119	Tmem119	Q8R138	0.125	0.0860363	-0.000414724	-0.109561
LDLR	Ldlr	P35951	0.125	-0.0612484	-0.0194852	-0.0334132
SFXN3	Sfxn3	Q91V61	0.125	-0.00651329	-0.0756633	-0.0298094
TOMM6	Tomm6	Q9CQN3	0.125	-0.330991	0.109707	-0.0103168
NRGN	Nrgn	P60761	0.124	-0.0579006	-0.0586616	-0.0729487
RNF114	Rnf114	Q9ET26	0.124	-0.097852	-0.0841703	-0.00496264
LSM3	Lsm3	P62311	0.124	-0.210773	0.139513	-0.211833
CKAP4	Ckap4	Q8BMK4	0.124	-0.132994	-0.142238	0.0478294
NDUFB3	Ndufb3	Q9CQZ6	0.124	0.07902	0.0478818	-0.00119725
NDUFS2	Ndufs2	Q91WD5	0.124	0.0146406	-0.0191607	0.00524747
PIP4P2	Pip4p2	Q9CZX7	0.124	-0.0749929	-0.041889	0.0672887
TFB1M	Tfb1m	Q8JZM0	0.123	0.054698	0.048502	0.122442
REM2	Rem2	Q8VEL9	0.123	0.177706	0.241297	-0.0835739
TMEM59	Tmem59	Q9QY73	0.123	0.0706056	-0.155052	0.00560056
SLC25A11	Slc25a11	Q9CR62	0.123	0.056237	-0.0630856	0.0467891
ARPP21	Arpp21	Q9DCB4	0.123	0.113203	0.113416	-0.0538655
NDUFA13	Ndufa13	Q9ERS2	0.123	-0.0819649	-0.0537013	-0.00350977
SNCB	Sncb	Q91ZZ3	0.122	-0.239519	-0.325339	-0.00290679
AKR1B1	Akr1b1	P45376	0.122	-0.0342568	-0.0282565	-0.0480197
PPP3CA	Ppp3ca	P63328	0.122	0.163516	0.133365	-0.0334056
COPG1	Copg1	Q9QZE5	0.122	-0.0903632	-0.0219368	0.0264832
SLC25A20	Slc25a20	Q9Z2Z6	0.122	0.192754	0.109918	0.0579879
XRCC6	Xrcc6	P23475	0.122	0.0693327	-0.273917	-0.0994708
PIR	Pir	Q9D711	0.121	-0.10567	-0.256377	-0.138509
GOLPH3L	Golph3l	Q8R088	0.121	-0.00399338	0.031491	0.00674811
RPL36	Rpl36	P47964	0.121	0.0581986	0.059279	-0.109415
GALNT13	Galnt13	Q8CF93	0.121	0.184072	0.0631761	0.0528566
SLC35A1	Slc35a1	Q61420	0.121	0.0978548	0.058226	0.00197584
NDUFAF6	Ndufaf6	A2AIL4	0.121	0.0977499	0.0470448	0.213728
MCFD2	Mcfd2	Q8K5B2	0.121	0.0507952	0.0162449	0.0247067
ALDH7A1	Aldh7a1	Q9DBF1	0.12	0.0336428	0.199666	-0.0261588
ADCK1	Adck1	Q9D0L4	0.12	0.0262671	0.0192251	-0.0101403
IMPAD1	Impad1	Q80V26	0.12	0.0455616	0.0602786	0.101631
RGS8	Rgs8	Q8BXT1	0.12	0.0684136	0.162676	-0.0782511
VAT1L	Vat1l	Q80TB8	0.119	0.0701155	0.107223	0.0848629
SMIM13	Smim13	E9Q942	0.119	-0.165012	0.00385252	0.0946118
HAX1	Hax1	O35387	0.119	-0.0508003	-0.269083	-0.0167554
VAMP4	Vamp4	O70480	0.119	0.0859621	0.0449505	0.0629197
RABAC1	Rabac1	Q9Z0S9	0.119	0.0715409	-0.177477	0.00205625
SLC25A4	Slc25a4	P48962	0.119	0.0676577	0.0311654	0.0345981
SLC25A18	Slc25a18	Q9DB41	0.119	-0.0667531	-0.279521	-0.12473
COX4I1	Cox4i1	P19783	0.119	0.0834151	-0.0649365	0.00389139
ENO1	Eno1	P17182	0.118	-0.0796904	0.0254309	0.0395133
ANP32A	Anp32a	O35381	0.118	-0.0302142	0.112418	-0.0208682
SLC16A7	Slc16a7	O70451	0.118	0.0640763	-0.0798052	0.123965
DDRGK1	Ddrgk1	Q80WW9	0.118	-0.0585047	-0.00292179	-0.099106
NDUFA6	Ndufa6	Q9CQZ5	0.118	-0.1131	0.0742147	-0.0664968
NUDT9	Nudt9	Q8BVU5	0.117	-0.0372257	-0.147004	0.0280331
FBXL16	Fbxl16	A2RT62	0.117	0.0570754	0.27318	-0.0222538
ANKRD46	Ankrd46	Q8BTZ5	0.117	0.0548477	-0.0231598	-0.00750233
ATRX	Atrx	Q61687	0.117	0.0653858	0.0618857	0.0622466
PDHX	Pdhx	Q8BKZ9	0.117	0.10426	0.0112739	0.0651478
TMED2	Tmed2	Q9R0Q3	0.117	-0.0380986	0.00716236	-0.0434864
PHB	Phb	P67778	0.117	0.153867	-0.0749293	0.0429323
RPL10A	Rpl10a	P53026	0.117	0.0838938	-0.132028	-0.161547
PRKCD	Prkcd	P28867	0.116	-0.223011	-0.258975	0.214936
NRDC	Nrdc	Q8BHG1	0.116	-0.10157	0.0946449	0.0125787
SDF2	Sdf2	Q9DCT5	0.116	0.0902218	-0.057625	-0.0393185
HTRA4	Htra4	A2RT60	0.116	0.0752331	0.176185	-0.142966
GALNT2	Galnt2	Q6PB93	0.116	0.0742104	-0.0313522	0.0178424
ATP5ME	Atp5i	Q06185	0.116	0.0716047	0.0456948	-0.00523011
CELF4	Celf4	Q7TSY6	0.116	-0.162663	0.042645	-0.0172959
PITPNA	Pitpna	P53810	0.115	-0.0808024	0.0221407	0.0138464
IMPA1	Impa1	O55023	0.115	0.113012	0.0382289	0.00530456
CETN2	Cetn2	Q9R1K9	0.115	0.0527266	-0.123155	-0.0264514
NOD2	Nod2	Q8K3Z0	0.115	-0.0549378	0.43455	0.278456
SLC35C1	Slc35c1	Q8BLX4	0.115	-0.0602987	0.0627674	-0.0252389
ELAVL3	Elavl3	Q60900	0.115	0.0452125	0.0981929	-0.0319825
RGS9	Rgs9	O54828	0.115	0.263634	0.178652	-0.139963
HNRNPF	Hnrnpf	Q9Z2X1	0.115	0.113587	-0.0714701	-0.00942583
CISD1	Cisd1	Q91WS0	0.115	0.0224195	-0.051942	0.0787742
PDIA3	Pdia3	P27773	0.114	-0.0528805	-0.124272	0.0279734
TNRC6A	Tnrc6a	Q3UHK8	0.114	0.0930232	0.0247377	-0.0218824
TMEM43	Tmem43	Q9DBS1	0.114	-0.0445817	0.0782366	0.10539
DAZAP1	Dazap1	Q9JII5	0.114	-0.0374299	-0.16246	0.00240837
RPS25	Rps25	P62852	0.114	0.0828717	-0.00273256	-0.0657815
COX6B1	Cox6b1	P56391	0.114	-0.0230321	-0.0390874	-0.00369051
UQCR10	Uqcr10	Q8R1I1	0.114	-0.150409	-0.0965132	-0.0714898
RUNX1T1	Runx1t1	Q61909	0.113	-0.0896616	0.0642497	-0.164316
NUDT4	Nudt4	Q8R2U6	0.113	-0.226294	-0.1281	0.0417501
CPOX	Cpox	P36552	0.113	0.0347235	0.00387389	0.000230915
RBM27	Rbm27	Q5SFM8	0.113	0.0444041	0.0522623	0.0810111
TOMM20	Tomm20	Q9DCC8	0.113	0.0621613	-0.0730401	0.0776409
KTN1	Ktn1	Q61595	0.113	0.0587097	0.150834	-0.000993345
TCF20	Tcf20	Q9EPQ8	0.113	-0.024518	0.0802948	-0.0795403
RRS1	Rrs1	Q9CYH6	0.113	-0.236886	-0.0729967	0.0527593
PPP2R2D	Ppp2r2d	Q925E7	0.112	0.0194563	-0.055191	-0.002934
SRD5A3	Srd5a3	Q9WUP4	0.112	0.071307	-0.0309527	0.000943626
SCP2	Scp2	P32020	0.112	0.125325	0.0989375	-0.00220253
OCIAD1	Ociad1	Q9CRD0	0.112	0.0239511	-0.0545212	0.0316186
REPS2	Reps2	Q80XA6	0.111	0.0271255	0.0210815	0.0831217
SEMA5A	Sema5a	Q62217	0.111	-0.152492	-0.00573232	0.179814
CARD19	Card19	Q9D1I2	0.111	-0.116275	0.0364157	0.0290656
ARHGAP22	Arhgap22	Q8BL80	0.111	0.085998	0.0190731	-0.527266
CD38	Cd38	P56528	0.111	0.0901849	0.152381	0.264658
MTFR1L	Mtfr1l	Q9CWE0	0.111	-0.0589363	0.0102043	-0.0533058
FAM20B	Fam20b	Q8VCS3	0.111	-0.00987234	0.0200047	0.0230753
ALDH3A2	Aldh3a2	P47740	0.111	0.0676184	0.00835383	0.0872848
SUGT1	Sugt1	Q9CX34	0.111	0.191126	-0.134839	0.00167051
COPB1	Copb1	Q9JIF7	0.111	0.0270696	-0.076656	0.0973668
UQCRB	Uqcrb	Q9D855	0.111	0.0268593	0.137533	0.0414389
NDUFS3	Ndufs3	Q9DCT2	0.111	0.131317	-0.0344541	0.00279914
LSG1	Lsg1	Q3UM18	0.111	0.101552	0.26854	0.0228015
TMEM87B	Tmem87b	Q8BKU8	0.111	0.164435	0.0325517	-0.00969343
ADPRH	Adprh	P54923	0.11	-0.122876	-0.232719	0.0465526
FKBP1A	Fkbp1a	P26883	0.11	-0.139798	-0.083367	-0.00981621
YWHAZ	Ywhaz	P63101	0.11	-0.00103266	-0.0523427	0.0527512
ALG1	Alg1	Q921Q3	0.11	0.0978967	-0.00897679	-0.0170087
DAPK3	Dapk3	O54784	0.11	-0.103395	0.0715209	0.0107445
LAMA5	Lama5	Q61001	0.11	-0.110445	-0.289618	-0.301552
HAP1	Hap1	O35668	0.11	-0.137431	-0.151609	0.267916
MTX2	Mtx2	O88441	0.11	0.159099	0.0845873	0.0364481
NDUFA8	Ndufa8	Q9DCJ5	0.11	-0.00289942	0.0845038	0.0302972
TIMM23B	Timm23	Q9WTQ8	0.11	0.00493845	-0.0698483	-0.0157672
MT-CO2	Mtco2	P00405	0.11	-0.317012	0.119762	0.227539
FAM210A	Fam210a	Q8BGY7	0.11	-0.0600026	-0.0563286	-0.018159
AGFG2	Agfg2	Q80WC7	0.109	0.135701	0.038816	-0.0744492
TPI1	Tpi1	P17751	0.109	0.0952918	-0.0475653	0.0657377
RPS6KA5	Rps6ka5	Q8C050	0.109	0.15346	0.0984522	-0.0449962
SPG21	Spg21	Q9CQC8	0.109	0.179611	-0.00247046	-0.0450361
TSPAN31	Tspan31	Q9CQ88	0.109	0.0265512	-0.0447477	0.0876807
SCN4B	Scn4b	Q7M729	0.109	0.198217	0.22877	-0.0787985
RPL23A	Rpl23a	P62751	0.109	0.0109799	-0.0719937	-0.0781
RPS13	Rps13	P62301	0.109	0.133049	-0.0621977	-0.0356873
CPLX1	Cplx1	P63040	0.108	-0.0734221	-0.0967737	-0.00972069
PTMA	Ptma	P26350	0.108	0.108851	0.0806813	-0.110912
SMPDL3A	Smpdl3a	P70158	0.108	0.111257	0.00620618	0.0298308
MOCS1	Mocs1	Q5RKZ7	0.108	0.112932	0.374624	0.0110541
SIRT5	Sirt5	Q8K2C6	0.108	0.0337872	-0.0240457	-0.00471752
UGT8	Ugt8	Q64676	0.108	0.0841694	0.129319	-0.0400798
NOCT	Noct	O35710	0.108	0.0162394	0.0970268	0.106386
PLD3	Pld3	O35405	0.108	-0.0865533	-0.0270524	-0.0042266
CACNG4	Cacng4	Q9JJV4	0.108	0.0701909	0.146544	-0.072182
ABAT	Abat	P61922	0.108	0.0480771	0.0791927	0.0220077
DLST	Dlst	Q9D2G2	0.108	0.0114777	-0.0215856	0.0317409
FAR1	Far1	Q922J9	0.108	-0.0239537	-0.0395952	0.0511138
SEC22A	Sec22a	Q8BH47	0.108	0.0913075	0.0414764	0.073104
MT-ATP8	Mtatp8	P03930	0.108	-0.410129	-0.0784578	-0.174972
TMEM201	Tmem201	A2A8U2	0.108	0.0312565	0.0569089	0.0123394
SH3GL3	Sh3gl3	Q62421	0.107	-0.0832801	0.0229985	-0.0724611
BOK	Bok	O35425	0.107	-0.0823527	-0.197245	0.0594366
CTSF	Ctsf	Q9R013	0.107	0.00590485	-0.173119	-0.132286
SRM	Srm	Q64674	0.107	0.0608533	0.0627202	0.0170729
XIAP	Xiap	Q60989	0.107	-0.0713165	0.0676595	-0.033985
MGAT1	Mgat1	P27808	0.107	-0.0316693	-0.0955128	-0.0442062
GRB2	Grb2	Q60631	0.107	-0.031661	-0.0269876	0.10151
NDUFB5	Ndufb5	Q9CQH3	0.107	0.0519294	0.0108119	0.0321419
BLZF1	Blzf1	Q8R2X8	0.107	-0.0951935	0.0953322	-0.0661911
GPR88	Gpr88	Q9EPB7	0.107	0.328502	0.277688	-0.0221216
SAR1A	Sar1a	P36536	0.106	0.118979	0.0607794	0.0437396
EPDR1	Epdr1	Q99M71	0.106	0.0745198	0.0571171	0.0418328
GTF2E1	Gtf2e1	Q9D0D5	0.106	0.0811441	0.0428369	0.00736588
PBDC1	Pbdc1	Q9D0B6	0.106	-0.145107	-0.205368	-0.0459663
RPS6KA4	Rps6ka4	Q9Z2B9	0.106	0.0966415	0.0340173	-0.0709265
AP1S2	Ap1s2	Q9DB50	0.106	0.220801	0.144345	0.0918513
MECR	Mecr	Q9DCS3	0.106	0.146891	-0.143064	-0.0139724
NEXN	Nexn	Q7TPW1	0.106	0.540986	0.581671	-0.145007
TIMM22	Timm22	Q9CQ85	0.106	-0.041122	0.252463	-0.0402245
NDUFS5	Ndufs5	Q99LY9	0.106	0.0380661	0.102654	-0.0173285
NDUFS1	Ndufs1	Q91VD9	0.106	0.0111772	-0.0490843	0.117856
HDAC2	Hdac2	P70288	0.106	0.101936	0.108596	0.0218036
RPS11	Rps11	P62281	0.106	-0.0182056	-0.146221	-0.068431
PPP6R2	Ppp6r2	Q8R3Q2	0.105	0.0653505	-0.0797252	0.00869016
UBE2D1	Ube2d1	P61080	0.105	-0.019859	-0.0421049	0.00154239
FEM1B	Fem1b	Q9Z2G0	0.105	-0.000852141	0.0198991	0.09624
MRPS2	Mrps2	Q924T2	0.105	-0.0495724	-0.0759064	0.0502538
RPS28	Rps28	P62858	0.105	-0.197402	-0.094797	-0.138482
CKMT1B	Ckmt1	P30275	0.105	-0.189812	-0.122232	0.0677475
TOMM22	Tomm22	Q9CPQ3	0.105	-0.113433	-0.00718683	-0.00786104
CELF2	Celf2	Q9Z0H4	0.105	-0.076092	-0.0382067	-0.00115495
FIS1	Fis1	Q9CQ92	0.105	-0.0441857	-0.0523503	-0.0265416
CLTC	Cltc	Q68FD5	0.104	-0.0764812	-0.0335639	0.0674801
GSTM1	Gstm2	P15626	0.104	-0.214806	0.0384643	-0.131191
PTPN9	Ptpn9	O35239	0.104	0.0865008	0.103973	0.0811242
RWDD1	Rwdd1	Q9CQK7	0.104	0.167316	0.136395	-0.00379063
COMMD4	Commd4	Q9CQ02	0.104	-0.134166	-0.199697	-0.0740966
MICU1	Micu1	Q8VCX5	0.104	0.0565348	0.041953	-0.0434343
NSG1	Nsg1	Q62092	0.104	0.0965774	-0.065267	0.0606449
UCHL1	Uchl1	Q9R0P9	0.103	0.151522	-0.0272848	0.00957365
ANP32B	Anp32b	Q9EST5	0.103	0.114266	0.240612	-0.0230809
CMBL	Cmbl	Q8R1G2	0.103	-0.0817377	0.0127724	-0.203689
RASGRP2	Rasgrp2	Q9QUG9	0.103	0.138032	0.227945	-0.167172
HS2ST1	Hs2st1	Q8R3H7	0.103	-0.031924	-0.0293021	0.0111992
KIAA0319L	Kiaa0319l	Q8K135	0.103	-0.123153	0.0237485	0.0459145
MARCH9	March9	Q3TZ87	0.103	0.0324588	0.0367767	0.0231313
RPS27L	Rps27l	Q6ZWY3	0.103	-0.0648884	-0.0191112	0.0295748
HEPH	Heph	Q9Z0Z4	0.103	0.185629	0.0520534	0.094419
AFG3L1P	Afg3l1	Q920A7	0.103	0.0419631	0.00661041	0.118874
PPP2R2A	Ppp2r2a	Q6P1F6	0.102	0.138216	0.046754	0.0459213
MARC2	Marc2	Q922Q1	0.102	-0.0353871	-0.131371	-0.16472
UQCRC2	Uqcrc2	Q9DB77	0.102	0.0640204	0.0211955	0.028991
GJB6	Gjb6	P70689	0.102	0.0676799	-0.224525	0.0553145
CLTA	Clta	O08585	0.101	0.0814917	-0.0287511	0.00482541
GLRX	Glrx	Q9QUH0	0.101	-0.0768135	-0.0708917	-0.0649764
PSMD12	Psmd12	Q9D8W5	0.101	-0.0168938	-0.123499	0.0770798
DR1	Dr1	Q91WV0	0.101	0.0145523	-0.164726	0.147421
SAMD4B	Samd4b	Q80XS6	0.101	0.0332218	0.24107	0.0288624
CNN3	Cnn3	Q9DAW9	0.101	0.0481047	0.0387319	-0.135054
ELMOD2	Elmod2	Q8BGF6	0.101	0.0620805	0.0448265	0.00966409
STX8	Stx8	O88983	0.101	0.0212076	0.0942778	0.0816583
SDHA	Sdha	Q8K2B3	0.101	-0.0989628	-0.13421	0.0736752
BTF3	Btf3	Q64152	0.101	0.0721465	0.0696101	0.0484699
TIMM17A	Timm17a	Q9Z0V8	0.101	0.0681378	0.0368106	0.0264024
SSR1	Ssr1	Q9CY50	0.101	0.00392618	-0.00501293	0.0682319
TM9SF3	Tm9sf3	Q9ET30	0.101	0.0945127	-0.000768221	0.0313571
GPR162	Gpr162	Q3UN16	0.1	0.0880381	-0.0713136	-0.00968428
SAR1B	Sar1b	Q9CQC9	0.1	0.0888643	-0.0921315	0.0870378
AKT1	Akt1	P31750	0.1	0.00261858	-0.0815115	-0.00157092
ALDH2	Aldh2	P47738	0.1	0.000159194	-0.341721	0.0641956
GHITM	Ghitm	Q91VC9	0.1	0.0952254	0.00404253	0.0145751
NHLRC3	Nhlrc3	Q8CCH2	0.1	0.124762	0.0246268	-0.0932731
NDUFS4	Ndufs4	Q9CXZ1	0.1	0.191052	0.0735116	-0.10687
COX5A	Cox5a	P12787	0.1	0.0801629	-0.0166646	0.0935639
GOT1	Got1	P05201	0.099	-0.0529188	-0.0501911	0.0580889
STK25	Stk25	Q9Z2W1	0.099	0.0385391	-0.0111694	-0.027379
AMPD2	Ampd2	Q9DBT5	0.099	-0.119393	-0.00545492	-0.0179735
SYT14	Syt14	Q7TN84	0.099	0.17446	0.0736095	-0.0166678
SRSF4	Srsf4	Q8VE97	0.099	-0.131623	-0.121862	-0.029006
SOWAHB	Sowahb	Q8BZW2	0.099	-0.076846	-0.18256	0.0557327
MRPS36	Mrps36	Q9CQX8	0.099	-0.129227	0.0646028	0.089194
NDUFS8	Ndufs8	Q8K3J1	0.099	0.0520496	-0.0276393	-0.0683169
ADCY5	Adcy5	P84309	0.099	0.23241	0.302238	-0.0866587
STX2	Stx2	Q00262	0.098	-0.0121907	0.12298	-0.197562
CTSA	Ctsa	P16675	0.098	-0.0508939	0.0133198	-0.0352007
AKT1S1	Akt1s1	Q9D1F4	0.098	-0.104418	-0.284674	-0.0979995
PTCD3	Ptcd3	Q14C51	0.098	0.0321648	-0.115075	0.0201794
DCAKD	Dcakd	Q8BHC4	0.098	-0.0895213	0.0604494	0.134228
CCDC93	Ccdc93	Q7TQK5	0.098	-0.102369	-0.193014	-0.0793791
AHCYL2	Ahcyl2	Q68FL4	0.098	-0.029101	0.0246408	-0.00428268
HSPD1	Hspd1	P63038	0.098	0.0608997	-0.0272939	0.0954696
KTI12	Kti12	Q9D1R2	0.098	0.00170631	0.0677748	0.0651803
PRODH	Prodh	Q9WU79	0.098	0.0765047	-0.0150255	-0.0749187
ARCN1	Arcn1	Q5XJY5	0.098	-0.0237892	0.0136502	0.0323541
SPCS1	Spcs1	Q9D958	0.098	-0.0402385	-0.0458465	0.0304578
SCG2	Scg2	Q03517	0.098	-0.00753732	0.0275533	0.167752
RRAGD	Rragd	Q7TT45	0.098	0.0508889	0.171449	-0.0148362
PABPC1	Pabpc1	P29341	0.098	-0.0396135	0.0481399	-0.0788244
TUBA4A	Tuba4a	P68368	0.097	-0.0547194	-0.0232458	-0.0229192
PPM1F	Ppm1f	Q8CGA0	0.097	0.0711344	-0.0584516	-0.0298855
OSBPL1A	Osbpl1a	Q91XL9	0.097	-0.0220992	-0.106582	0.0352753
CWC27	Cwc27	Q3TKY6	0.097	0.167193	0.047313	0.108384
DNPEP	Dnpep	Q9Z2W0	0.097	0.190242	0.208146	-0.123432
SLC3A2	Slc3a2	P10852	0.097	-0.188358	-0.00273056	0.083467
MLF2	Mlf2	Q99KX1	0.097	0.0352041	-0.0373191	0.00890518
PLSCR1	Plscr1	Q9JJ00	0.097	0.355636	-0.110055	-0.202249
FAM168A	Fam168a	Q8BGZ2	0.097	0.0596189	0.329522	0.051676
PARP1	Parp1	P11103	0.097	-0.00392819	-0.00852891	0.0186608
APRT	Aprt	P08030	0.096	0.0180946	0.053882	-0.00216616
DHPS	Dhps	Q3TXU5	0.096	0.0416971	0.152717	0.0155667
PHYHIP	Phyhip	Q8K0S0	0.096	-0.0665618	0.0623559	-0.0780176
SH3BGRL3	Sh3bgrl3	Q91VW3	0.096	-0.19291	-0.000231385	-0.113098
PCP4L1	Pcp4l1	Q6W8Q3	0.096	-0.248323	0.256752	-0.0702108
IP6K1	Ip6k1	Q6PD10	0.096	-0.000998722	0.130302	0.0394223
FKBP8	Fkbp8	O35465	0.096	0.0529336	-0.0655105	-0.0200457
LEMD2	Lemd2	Q6DVA0	0.096	0.175175	-0.0150385	-0.0800051
CHST10	Chst10	Q6PGK7	0.096	-0.0184595	-0.0474369	0.0479792
GPD2	Gpd2	Q64521	0.096	-0.104336	-0.00649099	-0.0226841
COA3	Coa3	Q9D2R6	0.096	-0.156352	-0.0906479	-0.0498788
DDX5	Ddx5	Q61656	0.096	0.0217542	0.0484538	0.0185244
ATP5F1A	Atp5a1	Q03265	0.096	0.0633886	-0.0148199	0.0533615
CMPK1	Cmpk1	Q9DBP5	0.095	0.0569937	-0.0587865	0.101543
ATOX1	Atox1	O08997	0.095	-0.114406	0.0835517	0.144462
OGFR	Ogfr	Q99PG2	0.095	0.0516668	0.0582701	0.000407074
EIF2B1	Eif2b1	Q99LC8	0.095	0.0751295	0.00590863	0.0997786
HSPA4	Hspa4	Q61316	0.095	0.0037133	-0.0818072	0.0732436
TMEM214	Tmem214	Q8BM55	0.095	-0.0538299	0.0169008	0.0187647
SCO1	Sco1	Q5SUC9	0.095	0.0563682	-0.0646676	-0.0513604
ZDHHC17	Zdhhc17	Q80TN5	0.095	0.000299456	0.0223263	-0.00557491
DNAJC19	Dnajc19	Q9CQV7	0.095	-0.0852385	-0.411576	-0.123886
FUT9	Fut9	O88819	0.095	0.116589	0.0608079	0.206013
HTRA2	Htra2	Q9JIY5	0.095	-0.0437611	-0.316486	-0.0287751
RPL30	Rpl30	P62889	0.095	0.113631	0.126238	-0.11231
PDYN	Pdyn	O35417	0.095	0.0402654	0.0523226	0.0409748
AVL9	Avl9	Q80U56	0.094	0.0695654	-0.000938108	0.125812
AKR1A1	Akr1a1	Q9JII6	0.094	0.00206242	-0.111047	0.0449571
MTPN	Mtpn	P62774	0.094	0.129639	0.0598382	0.0724912
ACP1	Acp1	Q9D358	0.094	0.113963	0.0726293	0.105884
RBM14	Rbm14	Q8C2Q3	0.094	-0.285797	0.0739961	0.00229651
UFM1	Ufm1	P61961	0.094	-0.0942515	-0.239499	0.168234
YME1L1	Yme1l1	O88967	0.094	-0.0991989	0.0610949	0.0411631
C3orf33	E130311K13Rik	Q8BN57	0.094	0.167756	0.117646	0.139838
KIAA1324	Kiaa1324	A2AFS3	0.094	-0.00352123	0.115201	-0.0307486
SNW1	Snw1	Q9CSN1	0.094	0.0190537	-0.0141765	-0.035475
COX7A2	Cox7a2	P48771	0.094	-0.0853238	-0.128515	-0.0442882
SYNE2	Syne2	Q6ZWQ0	0.093	-0.172944	-0.142138	-0.0314859
ENSA	Ensa	P60840	0.093	-0.0838155	-0.0662828	-0.00233121
AHCY	Ahcy	P50247	0.093	0.105586	-0.0117547	-0.0218031
SPRED3	Spred3	Q6P6N5	0.093	-0.0919579	0.110167	0.111042
UHRF1	Uhrf1	Q8VDF2	0.093	0.256982	0.0860648	-0.340348
PGAM2	Pgam2	O70250	0.093	-0.00630553	0.0824752	0.0670984
HEXB	Hexb	P20060	0.093	0.0215445	-0.0598404	-0.0740942
LYRM7	Lyrm7	Q9DA03	0.093	-0.0199198	0.245096	0.136122
STK11IP	Stk11ip	Q3TAA7	0.093	0.0607167	-0.34175	-0.0518335
RBM8A	Rbm8a	Q9CWZ3	0.093	-0.257973	-0.340093	-0.00911666
TIAL1	Tial1	P70318	0.093	0.0764684	-0.136186	-0.0412324
UQCC2	Uqcc2	Q9CQY6	0.093	-0.0464751	-0.012491	-0.0126276
MFSD5	Mfsd5	Q921Y4	0.093	-0.0414279	-0.0316022	-0.0360311
PRR3	Prr3	Q811B5	0.093	-0.035556	-0.0278902	0.0176133
CBX3	Cbx3	P23198	0.093	0.0728635	0.00318867	0.0214778
CYB5R1	Cyb5r1	Q9DB73	0.093	0.0639527	-0.0382935	0.00788911
UQCRC1	Uqcrc1	Q9CZ13	0.093	0.0534912	0.00890173	0.0356482
KCNA6	Kcna6	Q61923	0.092	-0.0190191	0.0178582	0.0984911
WASL	Wasl	Q91YD9	0.092	-0.0386888	0.000162682	0.152877
UBASH3B	Ubash3b	Q8BGG7	0.092	-0.0391698	-0.0333055	-0.0737979
CFDP1	Cfdp1	O88271	0.092	0.0724843	0.0692397	-0.0427763
TTC3	Ttc3	O88196	0.092	-0.139117	-0.0496312	0.0987016
EIF3K	Eif3k	Q9DBZ5	0.092	0.0888391	-0.0954638	-0.0638724
OXNAD1	Oxnad1	Q8VE38	0.092	-0.00767958	-0.178185	0.25373
NCLN	Ncln	Q8VCM8	0.092	-0.118531	0.172242	-0.00525052
MRPL30	Mrpl30	Q9D7N6	0.092	-0.0721393	-0.175394	-0.0766584
METTL9	Mettl9	Q9EPL4	0.092	-0.0689267	-0.14641	0.0292334
NDUFS7	Ndufs7	Q9DC70	0.092	0.0630572	0.0346638	0.100295
SMPD1	Smpd1	Q04519	0.092	0.0395607	0.0101651	-0.00414678
COPG2	Copg2	Q9QXK3	0.092	0.0383402	0.0211035	-0.0158096
RPL13	Rpl13	P47963	0.092	0.0740475	-0.000117142	-0.0603727
BAD	Bad	Q61337	0.092	-0.124083	0.325234	0.0439094
MRPS24	Mrps24	Q9CQV5	0.092	-0.0433878	0.010942	-0.0398927
GADD45B	Gadd45b	P22339	0.092	0.194131	0.0574672	0.111706
MYEF2	Myef2	Q8C854	0.092	0.0320017	0.0618636	0.0057271
TBCE	Tbce	Q8CIV8	0.091	0.0748651	0.0593168	0.00922859
DUSP3	Dusp3	Q9D7X3	0.091	-0.0374189	-0.0118857	-0.00370119
PPP2R1A	Ppp2r1a	Q76MZ3	0.091	-0.0684716	0.0281036	-0.00345503
SLMAP	Slmap	Q3URD3	0.091	0.124	0.244328	-0.0192445
KLC3	Klc3	Q91W40	0.091	0.164455	0.0866992	-0.182114
LEMD3	Lemd3	Q9WU40	0.091	-0.0284004	0.0224063	0.10798
GALNT16	Galnt16	Q9JJ61	0.091	-0.151274	-0.104786	0.209917
GALNT14	Galnt14	Q8BVG5	0.091	-0.0199309	-0.0804821	0.0192132
AIF1	Aif1	O70200	0.091	-0.0127193	-0.21393	-0.184613
TK2	Tk2	Q9R088	0.091	0.0297279	0.0214443	-0.0760954
GDAP1L1	Gdap1l1	Q8VE33	0.091	-0.185892	-0.0287339	0.0252532
MGST1	Mgst1	Q91VS7	0.091	-0.27042	0.0701759	-0.113601
GPATCH8	Gpatch8	A2A6A1	0.091	-0.183871	0.0782265	-0.0408198
RPS9	Rps9	Q6ZWN5	0.091	0.0675859	-0.0979386	-0.077563
YIPF4	Yipf4	Q8C407	0.091	0.109242	0.0631813	0.0604766
COPS6	Cops6	O88545	0.09	-0.0570235	-0.0367272	0.011003
CSTB	Cstb	Q62426	0.09	0.052692	-0.179742	0.0558111
ZC2HC1A	Zc2hc1a	Q8BJH1	0.09	0.0216039	-0.0385834	0.0653091
PPIH	Ppih	Q9D868	0.09	0.086313	0.0740707	-0.0174472
MTHFD1L	Mthfd1l	Q3V3R1	0.09	-0.0824271	0.18316	-0.0397961
PLBD2	Plbd2	Q3TCN2	0.09	-0.0205815	-0.0898082	0.0454175
LUZP2	Luzp2	Q8BGY3	0.09	0.0299174	0.0763908	0.0458591
NR3C1	Nr3c1	P06537	0.09	-0.0310159	-0.0196365	0.0171925
RGS10	Rgs10	Q9CQE5	0.09	-0.0778067	-0.0380675	-0.0247776
MRPL39	Mrpl39	Q9JKF7	0.09	0.0869811	-0.0894181	-0.0108234
NDUFB8	Ndufb8	Q9D6J5	0.09	-0.0232138	-0.149281	-0.0219389
SND1	Snd1	Q78PY7	0.09	-0.160193	-0.0225444	0.0813198
PURA	Pura	P42669	0.09	0.0592802	0.13724	0.0566792
ACSL1	Acsl1	P41216	0.09	-0.00201932	0.0659037	0.0277547
RPL11	Rpl11	Q9CXW4	0.09	0.00916211	-0.213303	-0.112908
PGM2L1	Pgm2l1	Q8CAA7	0.089	-0.141617	-0.144828	0.153499
TUBB	Tubb5	P99024	0.089	-0.0672514	-0.0598913	-0.00122033
SCRN3	Scrn3	Q3TMH2	0.089	0.0813055	0.0582189	0.0612789
TXN	Txn	P10639	0.089	-0.0284115	-0.0147086	0.0974533
GIPC1	Gipc1	Q9Z0G0	0.089	-0.0451346	-0.144626	-0.0764982
P2RY12	P2ry12	Q9CPV9	0.089	0.0786203	0.0296589	-0.0121755
CASC3	Casc3	Q8K3W3	0.089	0.00522204	0.0394122	-0.0553318
CHCHD6	Chchd6	Q91VN4	0.089	-0.0725335	-0.122747	-0.0078592
ATP5PO	Atp5o	Q9DB20	0.089	0.0447004	-0.0199577	-0.0106136
COQ3	Coq3	Q8BMS4	0.089	0.126073	0.0469939	0.0290611
SEC23A	Sec23a	Q01405	0.089	0.0766232	-0.106142	0.128064
ADCK5	Adck5	Q80V03	0.089	-0.142186	0.159554	-0.121898
PTGR2	Ptgr2	Q8VDQ1	0.088	0.111241	0.165561	-0.00571339
DENR	Denr	Q9CQJ6	0.088	-0.0634196	0.288675	-0.178518
TGS1	Tgs1	Q923W1	0.088	0.00573153	-0.0391584	0.0762553
ISYNA1	Isyna1	Q9JHU9	0.088	-0.0262674	-0.0251126	-0.13231
SCARA3	Scara3	Q8C850	0.088	0.0533599	0.0991524	0.00251037
MTIF2	Mtif2	Q91YJ5	0.088	0.087543	-0.0772505	0.232147
EPRS	Eprs	Q8CGC7	0.088	-0.117649	-0.00043282	-0.000606474
PRRC1	Prrc1	Q3UPH1	0.088	-0.0646999	0.126426	0.0629776
RNF213	Rnf213	E9Q555	0.088	-0.085991	-0.0206558	-0.0216429
RPLP2	Rplp2	P99027	0.088	0.102153	0.0411252	-0.0653154
ADAR	Adar	Q99MU3	0.088	-0.148397	-0.101298	0.0556763
RPS14	Rps14	P62264	0.088	0.0136012	-0.0756118	-0.0780653
SLC25A22	Slc25a22	Q9D6M3	0.088	-0.157794	-0.13897	0.0838854
G3BP2	G3bp2	P97379	0.088	0.0177011	-0.0519488	0.0927422
UROS	Uros	P51163	0.087	0.0197661	0.116622	-0.0527083
MDH1	Mdh1	P14152	0.087	0.0425284	-0.0424604	0.0308157
ARHGAP1	Arhgap1	Q5FWK3	0.087	0.0403283	0.00115939	0.0377711
RIDA	Rida	P52760	0.087	0.341756	0.224668	-0.0272061
CLVS1	Clvs1	Q9D4C9	0.087	0.130494	0.139735	0.056217
GLTP	Gltp	Q9JL62	0.087	0.00121198	0.0879636	-0.123359
GRB14	Grb14	Q9JLM9	0.087	0.0572904	-0.120789	-0.180487
HDHD2	Hdhd2	Q3UGR5	0.087	0.0663427	0.0110819	0.00249587
ADAL	Adal	Q80SY6	0.087	-0.0792102	-0.0223902	-0.00192146
SSBP1	Ssbp1	Q9CYR0	0.087	0.0704567	-0.00526204	0.010186
CALCOCO1	Calcoco1	Q8CGU1	0.087	-0.0741045	0.12672	-0.106811
PDK3	Pdk3	Q922H2	0.087	0.105214	-0.00559722	0.0911981
MYCBP	Mycbp	Q9EQS3	0.087	-0.203187	-0.0961714	-0.0219326
KYAT3	Kyat3	Q71RI9	0.087	0.0266787	0.130036	0.0181392
MFN2	Mfn2	Q80U63	0.087	-0.0785991	0.0601219	0.0201412
MUL1	Mul1	Q8VCM5	0.087	-0.0080404	-0.0615111	-0.249209
NDUFA7	Ndufa7	Q9Z1P6	0.087	-0.0915056	-0.0389722	0.0146071
HK1	Hk1	P17710	0.087	-0.184155	-0.114735	0.0609173
ILF2	Ilf2	Q9CXY6	0.087	0.0373687	-0.0163088	-0.00667535
ELAVL1	Elavl1	P70372	0.087	-0.0187424	0.000837933	-0.0321926
NUDT3	Nudt3	Q9JI46	0.086	-0.124332	0.0245392	-0.0238729
CNDP2	Cndp2	Q9D1A2	0.086	-0.0315649	-0.119329	0.0688645
MRPL28	Mrpl28	Q9D1B9	0.086	0.00852431	0.0277964	0.0151001
DNAJA3	Dnaja3	Q99M87	0.086	0.0519635	0.0522466	0.0483286
ACOT1	Acot1	O55137	0.086	0.0574208	0.00875895	0.10165
HDLBP	Hdlbp	Q8VDJ3	0.086	-0.0821132	-0.0404903	0.0569924
ANKH	Ankh	Q9JHZ2	0.086	-0.0531133	-0.0260364	-0.0235959
TIMM13	Timm13	P62075	0.086	-0.0710279	0.00930783	-0.0806271
PUM1	Pum1	Q80U78	0.086	-0.0190396	-0.0825572	-0.0379481
NDUFA9	Ndufa9	Q9DC69	0.086	0.135884	-0.0606375	0.0315807
PHB2	Phb2	O35129	0.086	-0.0503133	-0.0379407	-0.0125385
RPS8	Rps8	P62242	0.086	0.132248	-0.133074	-0.0490447
TOE1	Toe1	Q9D2E2	0.085	0.0781029	0.0464669	0.0371815
TRIP10	Trip10	Q8CJ53	0.085	-0.0307981	-0.271353	-0.0658652
KIAA1671	Kiaa1671	Q8BRV5	0.085	-0.00673046	0.0842831	0.0286355
PGAM1	Pgam1	Q9DBJ1	0.085	0.00653573	-0.0648451	0.0870943
PEBP1	Pebp1	P70296	0.085	0.11739	-0.0261301	-0.00694985
TH	Th	P24529	0.085	0.237529	0.332671	0.276568
HSPH1	Hsph1	Q61699	0.085	-0.155539	-0.0635953	0.0241035
ALDH9A1	Aldh9a1	Q9JLJ2	0.085	0.0182273	0.0434251	-0.0269381
SHISA6	Shisa6	Q3UH99	0.085	-0.527416	0.00269935	0.00545325
C15orf38-AP3S2	Arpin	Q9D0A3	0.085	0.131845	0.0235118	0.0735146
SF1	Sf1	Q64213	0.085	-0.151232	-0.0640875	-0.0793367
STAMBP	Stambp	Q9CQ26	0.085	-0.20678	-0.013951	0.119322
COMMD2	Commd2	Q8BXC6	0.085	-0.0727732	-0.125475	-0.077096
ABHD12	Abhd12	Q99LR1	0.085	0.00276199	-0.0199353	0.0352445
TPST1	Tpst1	O70281	0.085	0.0333884	0.140738	-0.0568677
MRPL2	Mrpl2	Q9D773	0.085	0.0903061	0.0798544	-0.0341157
PUM2	Pum2	Q80U58	0.085	-0.0536071	0.0598164	0.0476101
EDF1	Edf1	Q9JMG1	0.085	0.0527472	-0.0850331	0.00284923
UQCRFS1	Uqcrfs1	Q9CR68	0.085	0.0889102	-0.0374865	0.0849877
GPD1	Gpd1	P13707	0.084	0.0234723	0.0247797	-0.019385
UBXN1	Ubxn1	Q922Y1	0.084	0.0192378	0.167013	-0.0936592
GSTO1	Gsto1	O09131	0.084	0.00838181	-0.0533146	0.236472
LASP1	Lasp1	Q61792	0.084	-0.149809	0.0732626	-0.0250226
ARMCX2	Armcx2	Q6A058	0.084	0.00575692	-0.00146636	0.0275799
GLS	Gls	D3Z7P3	0.084	9.24029e-05	-0.0355256	0.0561647
LIPT2	Lipt2	Q9D009	0.084	0.0462064	-0.173416	0.026184
CLINT1	Clint1	Q99KN9	0.084	-0.0702944	-0.00750016	0.0399939
EMC7	Emc7	Q9EP72	0.084	0.0944868	-0.0137327	0.0441474
MIEF2	Mief2	Q5NCS9	0.084	0.114194	-0.276893	-0.050477
SLC25A21	Slc25a21	Q8BZ09	0.084	0.32002	-0.0185679	-0.821122
ABCD2	Abcd2	Q61285	0.084	0.0665455	0.0233472	-0.0293558
GPR107	Gpr107	Q8BUV8	0.084	-0.0158299	0.173454	0.00104461
SLC25A42	Slc25a42	Q8R0Y8	0.084	-0.0943196	-0.0454613	0.0626102
ERGIC2	Ergic2	Q9CR89	0.084	0.021162	-0.140151	-0.0862052
EBAG9	Ebag9	Q9D0V7	0.084	0.0345494	0.117746	0.0333418
NONO	Nono	Q99K48	0.084	-0.0274185	-0.00144195	-0.0557998
PLA2G6	Pla2g6	P97819	0.084	-0.114943	-0.0273457	0.00146874
DPYSL5	Dpysl5	Q9EQF6	0.083	-0.0933692	0.128004	0.0977453
NANP	Nanp	Q9CPT3	0.083	0.00461039	-0.226245	0.134485
TPRN	Tprn	A2AI08	0.083	-0.0872809	0.0126158	0.0264328
HNMT	Hnmt	Q91VF2	0.083	0.199625	0.0181595	0.127264
TMEM177	Tmem177	Q8BPE4	0.083	-0.00856257	-0.0873871	-0.0225181
NBEAL2	Nbeal2	Q6ZQA0	0.083	-0.661298	0.0212487	-0.00855907
LSP1	Lsp1	P19973	0.083	-0.016277	0.151188	0.280377
FASTKD5	Fastkd5	Q7TMV3	0.083	0.121766	0.0156816	-0.0165621
HTATSF1	Htatsf1	Q8BGC0	0.083	0.102997	0.127886	-0.0218448
NDUFAF3	Ndufaf3	Q9JKL4	0.083	0.128065	-0.0525271	0.0542592
RPL38	Rpl38	Q9JJI8	0.083	0.0140136	-0.0824598	-0.0698434
CHCHD3	Chchd3	Q9CRB9	0.083	0.0459587	0.137354	0.0372784
ALAD	Alad	P10518	0.082	0.0557115	0.0988604	-0.0436861
GPLD1	Gpld1	O70362	0.082	-0.0243662	-0.0870709	-0.0907327
ADO	Ado	Q6PDY2	0.082	0.100611	-0.00245361	-0.00339034
XPO6	Xpo6	Q924Z6	0.082	0.0897254	0.139471	0.0156573
SLC25A34	Slc25a34	A2ADF7	0.082	-0.0338842	0.0216873	-0.00813919
RBMS1	Rbms1	Q91W59	0.082	0.147686	0.178062	-0.150798
NDUFB7	Ndufb7	Q9CR61	0.082	-0.0523043	-0.0973128	-0.0224552
UBAP2L	Ubap2l	Q80X50	0.082	0.0743202	-0.02609	0.0401154
TMED9	Tmed9	Q99KF1	0.082	0.0201624	-0.0956693	0.0659959
RPL18	Rpl18	P35980	0.082	0.105722	-0.113187	-0.0155656
NDUFB4	Ndufb4	Q9CQC7	0.082	0.0796091	0.0679466	-0.131728
NOP16	Nop16	Q9CPT5	0.082	0.125321	-0.233329	-0.00825169
COX15	Cox15	Q8BJ03	0.082	0.102276	0.0561898	0.163312
OPA1	Opa1	P58281	0.082	0.0194669	0.0279146	0.00153083
NDUFA12	Ndufa12	Q7TMF3	0.082	0.0352936	0.116575	-0.0941209
RPL28	Rpl28	P41105	0.082	-0.221413	0.0424897	-0.0536686
CYP2S1	Cyp2s1	Q9DBX6	0.082	0.218884	0.148796	-0.0420461
G6PD	G6pdx	Q00612	0.081	0.209605	0.0402296	0.0230665
FXN	Fxn	O35943	0.081	-0.016447	-0.0594831	-0.272586
NME2	Nme2	Q01768	0.081	0.138439	0.0714896	0.141311
CCAR2	Ccar2	Q8VDP4	0.081	-0.0332833	-0.0233469	0.0807626
TAGLN2	Tagln2	Q9WVA4	0.081	0.0567644	-0.123073	-0.0438666
MRPS6	Mrps6	P58064	0.081	-0.0472432	-0.11979	0.0335105
IGFBP6	Igfbp6	P47880	0.081	-0.00421224	-0.105618	-0.128043
ACP6	Acp6	Q8BP40	0.081	-0.0233138	0.122572	-0.0641521
BCS1L	Bcs1l	Q9CZP5	0.081	-0.106547	0.104213	-0.0288742
TMED10	Tmed10	Q9D1D4	0.081	0.0011648	-0.0903091	0.0119611
SLC25A12	Slc25a12	Q8BH59	0.081	0.0549799	0.0610641	0.157641
HNRNPA3	Hnrnpa3	Q8BG05	0.081	-0.0714314	-0.0144425	0.0462782
FAM117B	Fam117b	Q3U3E2	0.08	-0.03898	0.0439558	0.0584101
THOP1	Thop1	Q8C1A5	0.08	-0.0340808	0.0334157	0.00314218
CAMK1D	Camk1d	Q8BW96	0.08	-0.17207	-0.00950249	-0.000713265
CBR1	Cbr1	P48758	0.08	-0.0840782	0.0104641	0.0183643
GORASP2	Gorasp2	Q99JX3	0.08	0.0772655	0.0247922	0.0699462
SPARCL1	Sparcl1	P70663	0.08	-0.225882	-0.121921	-0.044543
PPTC7	Pptc7	Q6NVE9	0.08	0.179992	0.134013	0.0651525
ANKRD63	Ankrd63	A2ARS0	0.08	0.0550603	0.17996	-0.018027
RPSA	Rpsa	P14206	0.08	-0.0145843	-0.005569	-0.135904
ATP5F1B	Atp5b	P56480	0.08	-0.118218	0.0454506	-0.00925731
UBA1	Uba1	Q02053	0.079	-0.0404606	-0.0101685	0.086094
TMSB10	Tmsb10	Q6ZWY8	0.079	-0.149872	-0.0039884	-0.0198637
CUTA	Cuta	Q9CQ89	0.079	-0.154315	-0.0679068	-0.0121584
MCHR1	Mchr1	Q8JZL2	0.079	0.146319	0.0471601	-0.0865834
ANKRD13D	Ankrd13d	Q6PD24	0.079	0.0216856	-0.122151	0.029338
ALDH5A1	Aldh5a1	Q8BWF0	0.079	0.0563075	0.0954802	0.0540687
DAP3	Dap3	Q9ER88	0.079	-0.0779936	0.0984851	0.0137022
FGFR1OP2	Fgfr1op2	Q9CRA9	0.079	-0.0223851	0.032213	0.124656
MPC2	Mpc2	Q9D023	0.079	0.0489467	0.0627118	0.120388
AHI1	Ahi1	Q8K3E5	0.079	-0.108075	-0.0939465	0.089863
RPL31	Rpl31	P62900	0.079	-0.0519307	-0.0638406	-0.120681
PRPF8	Prpf8	Q99PV0	0.079	-0.0537363	-0.0736852	-0.0170685
SYNCRIP	Syncrip	Q7TMK9	0.079	-0.0166679	0.101828	0.0478957
HSDL1	Hsdl1	Q8BTX9	0.079	0.0630393	-0.141479	-0.00149863
CTNNBL1	Ctnnbl1	Q9CWL8	0.079	0.070473	-0.0482642	0.0202529
MPV17	Mpv17	P19258	0.078	0.142942	0.0103612	-0.0386785
TTL	Ttl	P38585	0.078	-0.0124634	0.0195109	-0.0953458
SCPEP1	Scpep1	Q920A5	0.078	0.0179522	-0.00072098	0.0121571
PNPO	Pnpo	Q91XF0	0.078	0.0757432	-0.0748567	0.140969
PCNP	Pcnp	Q6P8I4	0.078	-0.172923	-0.098182	0.00137753
CTU2	Ctu2	Q3U308	0.078	-0.100475	-0.512006	-0.163791
FBXO22	Fbxo22	Q78JE5	0.078	0.145106	-0.00910225	0.0893246
TMX4	Tmx4	Q8C0L0	0.078	0.12145	0.0582664	0.109499
ABHD5	Abhd5	Q9DBL9	0.078	0.14274	0.0958245	-0.121053
CALHM5	Calhm5	Q8R100	0.078	0.0194965	0.00467602	0.0654572
DNAJC11	Dnajc11	Q5U458	0.078	0.0393371	-0.0211416	0.0492159
TM9SF2	Tm9sf2	P58021	0.078	-0.0408703	-0.038379	0.070358
PTPN5	Ptpn5	P54830	0.078	0.120189	0.159238	-0.0509001
RMND1	Rmnd1	Q8CI78	0.078	0.154426	-0.206891	-0.0617618
COPE	Cope	O89079	0.078	0.0517952	-0.0469856	-0.129097
AGPS	Agps	Q8C0I1	0.078	0.23592	0.00774037	0.121357
MCEE	Mcee	Q9D1I5	0.078	-0.0128324	0.128088	0.0275621
RPL7A	Rpl7a	P12970	0.078	0.0614902	-0.046175	-0.0653779
NACA	Naca	Q60817	0.078	0.135319	-0.0530169	0.0396656
PAM16	Pam16	Q9CQV1	0.078	-0.260435	-0.0179265	0.23698
RC3H1	Rc3h1	Q4VGL6	0.078	-0.0827548	0.0875337	0.0757905
SNCG	Sncg	Q9Z0F7	0.077	-0.239045	-0.101073	-0.171912
VCPIP1	Vcpip1	Q8CDG3	0.077	0.00156809	0.0110947	0.107308
SERPINB6	Serpinb6	Q60854	0.077	0.170888	-0.30073	0.568605
HDGF	Hdgf	P51859	0.077	-0.000521891	0.0743444	-0.0464422
ARMT1	Armt1	A6H630	0.077	0.00765628	-0.122835	0.0221722
ZC3H4	Zc3h4	Q6ZPZ3	0.077	0.107317	0.0865533	-0.114674
PHF5A	Phf5a	P83870	0.077	-0.0996875	-0.099438	0.0782841
BCL2L13	Bcl2l13	P59017	0.077	-0.0880638	0.0791637	0.0148565
SDR39U1	Sdr39u1	Q5M8N4	0.077	0.0216693	0.0359956	0.0465539
KCNJ10	Kcnj10	Q9JM63	0.077	-0.0513143	0.0131915	-0.0623564
BDH1	Bdh1	Q80XN0	0.077	-0.113016	0.286861	0.0219005
RPL17	Rpl17	Q9CPR4	0.077	0.0619867	-0.0731749	-0.115302
EMC8	Emc8	O70378	0.077	-0.137778	0.227565	-0.171157
DDOST	Ddost	O54734	0.077	0.0674313	0.0254371	-0.0356287
TBL2	Tbl2	Q9R099	0.077	-0.0365475	-0.116426	-0.0365931
MIEF1	Mief1	Q8BGV8	0.077	0.0516069	0.218579	0.0795651
RPL23	Rpl23	P62830	0.077	0.0250602	0.0638759	-0.0429997
EXOG	Exog	Q8C163	0.077	-0.0679572	-0.051153	0.0227113
HNRNPM	Hnrnpm	Q9D0E1	0.077	0.0854404	0.0884516	0.000804132
ELMOD1	Elmod1	Q3V1U8	0.077	0.0987067	0.0806604	-0.00282867
SNTG1	Sntg1	Q925E1	0.076	0.0137176	-0.0313063	0.0322324
DYNC1LI1	Dync1li1	Q8R1Q8	0.076	-0.0136454	-0.110835	0.0509514
TPD52	Tpd52	Q62393	0.076	-0.196712	-0.0527868	0.0225139
TSFM	Tsfm	Q9CZR8	0.076	0.0059623	-0.151518	0.0937806
GCSH	Gcsh	Q91WK5	0.076	0.033195	-0.0367891	0.0518574
PPP3CB	Ppp3cb	P48453	0.076	0.0325523	-0.0824737	0.0539625
CTSV	Ctsl	P06797	0.076	0.0375396	0.0359605	0.0706593
SLIT1	Slit1	Q80TR4	0.076	-0.374255	-0.0753707	0.281324
MMAA	Mmaa	Q8C7H1	0.076	0.091136	-0.104303	0.0398873
FAM173A	Fam173a	Q501J2	0.076	0.154849	0.0172664	-0.119027
HADHA	Hadha	Q8BMS1	0.076	0.0388725	-0.0130067	-0.10448
HSPE1	Hspe1	Q64433	0.076	-0.0195117	0.049056	0.0728997
RPL13A	Rpl13a	P19253	0.076	0.049505	-0.11333	-0.0447478
RTN4IP1	Rtn4ip1	Q924D0	0.076	0.0930608	0.0105429	0.125976
PODXL	Pc	Q05920	0.076	-0.011959	-0.205385	0.0364731
HSP90B1	Hsp90b1	P08113	0.076	-0.103444	-0.0435784	0.0926028
UCP3	Ucp3	P56501	0.076	-0.137194	0.13475	0.0334075
RHOT2	Rhot2	Q8JZN7	0.076	0.0474795	-0.0518036	-0.148162
HKDC1	Hkdc1	Q91W97	0.076	-0.428919	-0.39939	-0.224066
IK	Ik	Q9Z1M8	0.076	0.0467201	0.0535702	-0.0273544
USO1	Uso1	Q9Z1Z0	0.076	-0.139065	-0.108177	0.0645336
DNAJC6	Dnajc6	Q80TZ3	0.075	-0.0906506	-0.0597018	0.094514
HGS	Hgs	Q99LI8	0.075	-0.107983	-0.0555235	0.0440326
PPP1R7	Ppp1r7	Q3UM45	0.075	-0.411953	0.18389	-0.00404407
PFDN5	Pfdn5	Q9WU28	0.075	-0.0397095	0.0491267	-0.118791
PNP	Pnp	P23492	0.075	0.175451	-0.28075	-0.16587
CCS	Ccs	Q9WU84	0.075	0.0571946	-0.14787	0.0907003
FIBP	Fibp	Q9JI19	0.075	0.00970892	0.651969	-0.0502028
MAGT1	Iap	P03975	0.075	0.0941661	0.0459294	-0.0827554
C12orf10	Myg1	Q9JK81	0.075	0.111896	0.126444	0.124923
UBL4A	Ubl4a	P21126	0.075	-0.0151446	-0.0683255	-0.0250862
RHEB	Rheb	Q921J2	0.075	0.134258	-0.071747	0.191835
ACAT1	Acat1	Q8QZT1	0.075	0.156928	0.0118842	-0.00599678
TMEM160	Tmem160	Q9D938	0.075	0.0838829	-0.0643311	0.0391662
SSB	Ssb	P32067	0.075	0.101099	0.0536867	0.0204704
CTBP1	Ctbp1	O88712	0.075	-0.0350948	0.094143	-0.0750592
NME3	Nme3	Q9WV85	0.075	0.0106076	-0.10089	-0.0334946
PISD	Pisd	Q8BSF4	0.075	0.0776371	0.0646823	0.0223815
HNRNPLL	Hnrnpll	Q921F4	0.075	0.0493641	-0.0579572	0.0343511
ACAA1	Acaa1a	Q921H8	0.075	-0.213756	-0.0869556	-0.547984
PRDX6	Prdx6	O08709	0.074	0.0990992	0.122694	-0.062568
VTA1	Vta1	Q9CR26	0.074	0.169879	0.0111491	-0.0269436
PGP	Pgp	Q8CHP8	0.074	0.0048581	-0.0265495	-0.0116521
TMEM132C	Tmem132c	Q8CEF9	0.074	-0.140803	-0.286113	-0.00119619
SOD1	Sod1	P08228	0.074	0.0256105	-0.0451437	-0.0248679
ADSSL1	Adssl1	P28650	0.074	0.0511688	0.499916	0.102232
PYGM	Pygm	Q9WUB3	0.074	0.0565993	0.0222481	0.0549057
STRAP	Strap	Q9Z1Z2	0.074	0.106288	-0.00290563	0.0460091
MOB2	Mob2	Q8VI63	0.074	-0.056421	-0.179229	0.0431113
HEXA	Hexa	P29416	0.074	0.0282314	-0.0160802	-0.000443005
PHPT1	Phpt1	Q9DAK9	0.074	-0.0994836	-0.0444187	-0.0933028
BPHL	Bphl	Q8R164	0.074	0.0923127	0.0218897	0.0942424
PAK1IP1	Pak1ip1	Q9DCE5	0.074	0.10348	0.0276896	0.0682221
CRAT	Crat	P47934	0.074	-0.129079	0.150465	-0.0434202
LSM12	Lsm12	Q9D0R8	0.074	-0.157985	-0.0402591	-0.0143329
RRBP1	Rrbp1	Q99PL5	0.074	-0.0817678	0.164613	-0.101896
HK3	Hk3	Q3TRM8	0.074	0.0195213	-0.0281126	0.200407
TIMM17B	Timm17b	Q9Z0V7	0.074	0.116783	0.34421	0.100573
HNRNPK	Hnrnpk	P61979	0.074	-0.0224963	-0.129812	0.0626408
LMNB1	Lmnb1	P14733	0.074	0.137824	-0.101495	-0.0100643
PSMB3	Psmb3	Q9R1P1	0.073	0.120657	0.0670113	-0.0199047
VBP1	Vbp1	P61759	0.073	0.228741	0.0415022	0.0386478
CAMK4	Camk4	P08414	0.073	0.119045	0.0736874	-0.0647944
TTN	Ttn	A2ASS6	0.073	-0.241049	0.228115	0.649277
HECW2	Hecw2	Q6I6G8	0.073	0.120075	0.0852178	0.13579
WDR54	Wdr54	Q9R0D8	0.073	0.0971745	0.175605	0.0704562
GSTP1	Gstp1	P19157	0.073	0.118366	-4.03713	2.08117
CUL2	Cul2	Q9D4H8	0.073	0.0667533	-0.0176852	0.117812
IARS	Iars	Q8BU30	0.073	-0.00538537	-0.059846	-0.024489
CNOT7	Cnot7	Q60809	0.073	-0.0209151	0.0083806	0.00560816
CYB5D2	Cyb5d2	Q5SSH8	0.073	0.0766197	-0.0462475	0.083765
MDH2	Mdh2	P08249	0.073	-0.112058	0.0758295	0.0814287
ECSIT	Ecsit	Q9QZH6	0.073	0.0488685	0.0271619	-0.00805023
TBRG4	Tbrg4	Q91YM4	0.073	-0.0816555	-0.144893	0.0159863
SYTL5	Sytl5	Q80T23	0.073	0.155727	0.308426	-0.0155916
STOML2	Stoml2	Q99JB2	0.073	-0.0510693	0.015153	0.107858
HDHD3	Hdhd3	Q9CYW4	0.073	-0.00747182	-0.176056	-0.0106067
CPNE5	Cpne5	Q8JZW4	0.073	0.00344208	0.016982	-0.0512135
ISOC2	Isoc2a	P85094	0.073	0.115477	-0.155543	0.424847
ARSA	Arsa	P50428	0.073	-0.0299608	-0.105764	-0.0666151
PURG	Purg	Q8R4E6	0.073	-0.158594	-0.249735	-0.0853716
ETFDH	Etfdh	Q921G7	0.073	0.0901826	0.00481729	0.0224624
ENPP4	Enpp4	Q8BTJ4	0.073	0.146416	0.112722	-0.0442992
TM9SF4	Tm9sf4	Q8BH24	0.073	-0.162443	-0.0595974	0.0160598
RPL26	Rpl26	P61255	0.073	0.00752558	-0.0586019	-0.112125
HSPA5	Hspa5	P20029	0.073	-0.099417	-0.171193	0.227996
RPL4	Rpl4	Q9D8E6	0.073	-0.0394231	-0.0375266	-0.0396609
IMMT	Immt	Q8CAQ8	0.073	-0.0113223	-0.0725746	0.0248774
ZBTB7A	Zbtb7a	O88939	0.073	0.106902	0.0680336	-0.0118156
MAGOHB	Magohb	Q9CQL1	0.073	0.071631	0.236878	0.0345634
POLR2A	Polr2a	P08775	0.072	-0.0477847	-0.146409	-0.0222208
GNPDA1	Gpi	P06745	0.072	0.274001	-0.238486	-0.000368033
PRDX1	Prdx1	P35700	0.072	0.146843	0.0760032	0.0163452
CFL1	Cfl1	P18760	0.072	0.110747	0.0704829	-0.0511267
USP5	Usp5	P56399	0.072	-0.0375024	-0.0962003	0.0179412
UBAC1	Ubac1	Q8VDI7	0.072	-0.106456	-0.00373887	-0.107267
AAMDC	Aamdc	Q8R0P4	0.072	0.0327796	0.0621006	-0.0444583
PFN2	Pfn2	Q9JJV2	0.072	-0.00254967	-0.0206381	0.0655242
PFDN2	Pfdn2	O70591	0.072	-0.236823	-0.0770607	-0.042533
GFPT1	Gfpt1	P47856	0.072	-0.213057	0.0119199	0.0801805
UBE2O	Ube2o	Q6ZPJ3	0.072	-0.069775	-0.00944227	0.0352491
CHMP5	Chmp5	Q9D7S9	0.072	0.152449	0.0180928	0.0633021
SYN3	Syn3	Q8JZP2	0.072	-0.137995	0.0844873	0.00848747
MAN2B1	Man2b1	O09159	0.072	0.00374188	-0.0451193	-0.0646356
RIN1	Rin1	Q921Q7	0.072	0.0730528	0.102287	-0.00962801
MTFMT	Mtfmt	Q9D799	0.072	0.0696093	-0.0478142	0.0364276
CROT	Crot	Q9DC50	0.072	0.147722	0.0797512	0.0604234
EIF4G3	Eif4g3	Q80XI3	0.072	-0.0577313	0.0140501	0.000166263
RHBDD2	Rhbdd2	Q8VEK2	0.072	-0.117508	-0.172114	0.02178
MRPS23	Mrps23	Q8VE22	0.072	-0.0363345	0.0375439	-0.0163896
MRPL38	Mrpl38	Q8K2M0	0.072	-0.0570809	-0.0907742	-0.0979642
CDR2L	Cdr2l	A2A6T1	0.072	0.00614579	0.0974115	0.0438647
RDH14	Rdh14	Q9ERI6	0.072	0.116737	-0.0294312	0.0663864
PTPRN	Ptprn	Q60673	0.072	-0.118905	0.010913	0.0185591
DISP2	Disp2	Q8CIP5	0.072	-0.207304	-0.0830495	0.166605
MMGT1	Mmgt1	Q8K273	0.072	0.0659875	0.00643779	0.0463066
TOP3B	Top3b	Q9Z321	0.072	-0.0472651	-0.0484693	-0.102399
MAOB	Maob	Q8BW75	0.072	0.139627	-0.0012399	0.172987
TMEM143	Tmem143	Q8VD26	0.072	0.126531	0.356452	0.0268664
MRTO4	Mrto4	Q9D0I8	0.072	0.00255608	-0.0325792	0.00250991
RPS6	Rps6	P62754	0.072	0.0464943	-0.132819	0.14724
SEC23B	Sec23b	Q9D662	0.072	-0.123114	-0.0580622	-0.0105316
QTRT1	Qtrt1	Q9JMA2	0.072	0.0159411	-0.427678	-0.065753
UQCC3	Uqcc3	Q8K2T4	0.072	-0.278121	-0.263605	-0.073081
GOLGA4	Golga4	Q91VW5	0.072	0.129065	0.0697371	-0.0758302
DDX21	Ddx21	Q9JIK5	0.072	-0.200428	0.0578329	0.0557713
HNRNPL	Hnrnpl	Q8R081	0.072	-0.0473168	-0.0665639	-0.0365611
DDAH1	Ddah1	Q9CWS0	0.071	0.250459	0.139882	0.0325372
CARHSP1	Carhsp1	Q9CR86	0.071	0.0465779	0.0507903	-0.0779008
GLA	Gla	P51569	0.071	0.102829	0.075243	0.0232644
GPATCH11	Gpatch11	Q3UFS4	0.071	-0.000495164	-0.300861	-0.0270056
DNAJC18	Dnajc18	Q9CZJ9	0.071	0.057669	0.0420203	0.060151
PPM1A	Ppm1a	P49443	0.071	0.0444751	-0.0161893	-0.0333646
CMC2	Cmc2	Q8K199	0.071	-0.335768	-0.0644655	0.225527
ADCY1	Adcy1	O88444	0.071	0.112354	0.16543	0.0191495
BCKDHA	Bckdha	P50136	0.071	0.10166	0.0387699	-0.0463314
MRPL12	Mrpl12	Q9DB15	0.071	-0.201765	0.0203424	-0.0325766
SDHAF1	Sdhaf1	Q3U276	0.071	-0.115058	-0.163468	-0.0722682
MRPL11	Mrpl11	Q9CQF0	0.071	0.0170364	0.0158221	-0.0262966
HERPUD2	Herpud2	Q9JJC9	0.071	-0.0123093	0.0238126	0.0585585
ARMC1	Armc1	Q9D7A8	0.071	0.0858751	-0.00404446	0.00293258
CLPP	Clpp	O88696	0.071	-0.0922184	0.026539	0.0544304
PRKCB	Prkcb	P68404	0.071	0.125806	0.119794	0.0646555
MIOS	Mios	Q8VE19	0.071	-0.0276629	0.0215186	0.0167619
DECR1	Decr1	Q9CQ62	0.071	0.226807	0.148102	-0.0680345
CAPRIN1	Caprin1	Q60865	0.071	-0.0289207	-0.0218746	0.0202473
NDUFV2	Ndufv2	Q9D6J6	0.071	0.0516412	-0.0881124	0.0366686
ATP5F1D	Atp5d	Q9D3D9	0.071	-0.0625762	-0.0459762	-0.0442696
HNRNPA1	Hnrnpa1	P49312	0.071	-0.0325139	0.0542329	-0.0499219
SH3GL2	Sh3gl2	Q62420	0.07	-0.142023	-0.180365	0.0377221
AK1	Ak1	Q9R0Y5	0.07	-0.0536879	-0.00990874	0.0187155
CDK5	Cdk5	P49615	0.07	-0.00926949	-0.00970082	0.0055623
RUFY3	Rufy3	Q9D394	0.07	-0.040868	-0.0512181	0.0372362
GNL1	Gnl1	P36916	0.07	0.0216165	-0.0631114	-0.0033834
ATE1	Ate1	Q9Z2A5	0.07	-0.0312365	-0.093009	0.118943
BPGM	Bpgm	P15327	0.07	0.120066	-0.0705936	-0.0467276
GNB2	Gnb2	P62880	0.07	0.0585714	0.00484198	-0.102722
CHCHD4	Chchd4	Q8VEA4	0.07	-0.0783957	-0.00310772	-0.112533
XRN1	Xrn1	P97789	0.07	-0.0931128	0.0388048	-0.0432329
CSDE1	Csde1	Q91W50	0.07	0.0564738	0.0213608	0.0239901
SEC11A	Sec11a	Q9R0P6	0.07	0.14204	0.133436	-0.120487
EIF4A1	Eif4a1	P60843	0.07	0.104048	-0.065464	-0.0230252
FAM210B	Fam210b	Q9D8B6	0.07	0.0922411	0.0807816	0.0300079
KHSRP	Khsrp	Q3U0V1	0.07	-0.103125	-0.0665193	-0.0310455
AGK	Agk	Q9ESW4	0.07	0.0432582	0.0809	0.100687
HS6ST1	Hs6st1	Q9QYK5	0.07	0.0492055	0.0415602	0.0258186
NOMO3	Nomo1	Q6GQT9	0.07	-0.081783	0.00104923	0.00891481
ACAD11	Acad11	Q80XL6	0.07	0.122158	-0.0273236	-0.028791
PEX16	Pex16	Q91XC9	0.07	0.00171635	-0.0798761	0.00928521
RPL9	Rpl9	P51410	0.07	0.106385	-0.0889442	-0.0432505
SMARCA4	Smarca4	Q3TKT4	0.07	-0.161338	-0.00198997	-0.000673919
LMAN2	Lman2	Q9DBH5	0.07	0.0984923	-0.0214989	-0.00282941
VDAC1	Vdac1	Q60932	0.07	0.0614356	0.0481279	0.0514489
SUPT16H	Supt16h	Q920B9	0.07	-0.0365939	-0.0217122	-0.0453538
PSMC3	Psmc3	O88685	0.069	0.0136288	0.0444859	0.0110427
DCAF5	Dcaf5	Q80T85	0.069	-0.0485561	-0.0763761	-0.0739192
PGM2	Pgm1	Q9D0F9	0.069	-0.00598165	-0.0453507	0.0172859
DDX4	Ddx4	Q61496	0.069	0.393626	0.252756	0.0571235
ADCK2	Adck2	Q6NSR3	0.069	-0.0588385	-0.149994	0.0643242
AP5S1	Ap5s1	Q9D742	0.069	0.00597406	-0.0194955	-0.1424
PRKAB1	Prkab1	Q9R078	0.069	-0.0169107	-0.0927083	-0.0746725
SRSF6	Srsf6	Q3TWW8	0.069	0.0239766	0.0135644	-0.0100327
USP30	Usp30	Q3UN04	0.069	0.00542476	-0.0689073	0.0944994
OSTC	Ostc	Q78XF5	0.069	-0.063362	-0.0154764	0.0210978
PEX14	Pex14	Q9R0A0	0.069	-0.0101496	-0.102392	-0.00959788
DYM	Dym	Q8CHY3	0.069	-0.0903304	-0.0516487	0.0222953
MTHFD2L	Mthfd2l	D3YZG8	0.069	0.0750928	-0.204773	0.164796
MRPS34	Mrps34	Q9JIK9	0.069	-0.0966779	0.0845153	0.0169458
APOO	Apoo	Q9DCZ4	0.069	0.0447237	-0.0017598	0.0182502
TMEM87A	Tmem87a	Q8BXN9	0.069	0.0883464	-0.0142453	0.0635465
NUCB2	Nucb2	P81117	0.069	0.0733549	0.0955921	-0.125263
RPS18	Rps18	P62270	0.069	0.0199964	-0.0130266	-0.0211403
SLC25A51	Slc25a51	Q5HZI9	0.069	-0.0195845	0.00781966	0.0577978
AMPH	Amph	Q7TQF7	0.068	-0.137217	-0.0262403	0.0536455
PTRHD1	Ptrhd1	D3Z4S3	0.068	0.069124	-0.050263	-0.0702459
DPP9	Dpp9	Q8BVG4	0.068	-0.0577908	-0.0178154	-0.00523108
PITPNB	Pitpnb	P53811	0.068	-0.0867884	0.118528	0.0670523
CRBN	Crbn	Q8C7D2	0.068	0.13722	-0.0939888	0.0187952
GNS	Gns	Q8BFR4	0.068	-0.0669128	0.0237995	0.0593426
HSPBP1	Hspbp1	Q99P31	0.068	-0.0126652	-0.0178432	-0.0187795
YWHAQ	Ywhaq	P68254	0.068	0.0852663	0.0270511	0.0511384
PPP2CA	Ppp2ca	P63330	0.068	0.159708	0.0303817	0.0205378
DDAH2	Ddah2	Q99LD8	0.068	0.155375	0.0522883	-0.0019598
NMT1	Nmt1	O70310	0.068	0.0177019	-0.00561593	0.0640697
TOM1	Tom1	O88746	0.068	-0.290544	-0.000923944	-0.0814777
BPNT1	Bpnt1	Q9Z0S1	0.068	0.0505408	0.0332082	0.0603711
DLG2	Dlg2	Q91XM9	0.068	0.166447	0.220243	-0.0643486
PCDHGA4	Pcdhga4	Q91XY4	0.068	-0.116556	-0.0760049	0.00457725
MAVS	Mavs	Q8VCF0	0.068	0.0391005	-0.0343294	0.0172458
MRPS18B	Mrps18b	Q99N84	0.068	0.0703607	-0.102758	0.0089693
COX6A1	Cox6a1	P43024	0.068	-0.186839	-0.0775995	-0.00152537
NDUFAF4	Ndufaf4	Q9D1H6	0.068	0.0556306	-0.117556	-0.0308372
DNAJC1	Dnajc1	Q61712	0.068	0.0381135	-0.00782795	-0.0899222
NRG2	Nrg2	P56974	0.068	0.317668	-0.08439	0.176749
PLPP7	Plpp7	Q91WB2	0.068	0.031688	-0.143289	-0.0123292
SRPRA	Srpra	Q9DBG7	0.068	0.125089	0.401551	0.0258898
LAMP2	Lamp2	P17047	0.068	-0.0116603	0.0570219	0.0400771
ARHGAP12	Arhgap12	Q8C0D4	0.068	-0.00772004	-0.0373359	-0.0379216
TMEM246	Tmem246	Q91YV9	0.068	0.012	-0.131803	0.058628
SDF2L1	Sdf2l1	Q9ESP1	0.068	-0.0336963	-0.252792	0.132925
PHTF1	Phtf1	Q9QZ09	0.068	0.0429254	0.024555	-0.0165399
HECTD3	Hectd3	Q3U487	0.067	0.0367816	-0.0734923	-0.185774
FABP3	Fabp3	P11404	0.067	-0.137285	-0.0218009	0.0421073
PFAS	Pfas	Q5SUR0	0.067	-0.184335	0.00174563	-0.0124344
OLA1	Ola1	Q9CZ30	0.067	0.122223	0.0011005	0.0490581
AMT	Amt	Q8CFA2	0.067	0.192648	0.021108	0.0848687
TUBGCP5	Tubgcp5	Q8BKN5	0.067	0.053164	-0.124299	-0.0988939
EIF4H	Eif4h	Q9WUK2	0.067	0.129933	-0.0120955	0.00260469
FCGR2B	Fcgr2	P08101	0.067	-0.182269	0.104017	-0.0617466
SART1	Sart1	Q9Z315	0.067	0.0971093	0.0983347	-0.013404
VWA8	Vwa8	Q8CC88	0.067	-0.0142285	-0.0228652	-0.0131614
ABCD3	Abcd3	P55096	0.067	0.0284338	-0.0801129	-0.000598119
MRPS15	Mrps15	Q9DC71	0.067	-0.037951	0.048337	0.0263934
CIT	Cit	P49025	0.067	0.0661958	0.163775	-0.0521584
CLPB	Clpb	Q60649	0.067	0.15701	-0.0901908	0.0669316
GOLGA3	Golga3	P55937	0.067	0.0417419	0.0663276	0.044336
UQCRQ	Uqcrq	Q9CQ69	0.067	0.080379	0.180866	0.00394106
ZC3H18	Zc3h18	Q0P678	0.067	-0.175789	0.0365692	-0.113482
TARDBP	Tardbp	Q921F2	0.067	0.225907	0.0443797	-0.104967
LAMB2	Lamb2	Q61292	0.067	-0.0153875	0.15011	0.0105678
UBE2N	Ube2n	P61089	0.066	0.116005	0.0582752	0.0138572
ARPC3	Arpc3	Q9JM76	0.066	0.043516	-0.10347	0.0247394
PGD	Pgd	Q9DCD0	0.066	-0.160573	-0.0138285	-0.0337625
ENTPD5	Entpd5	Q9WUZ9	0.066	-0.0337065	-0.0861876	-0.0287957
SORD	Sord	Q64442	0.066	-0.106092	-0.168357	0.0677402
AREL1	Arel1	Q8CHG5	0.066	0.176646	0.0933592	-0.0202587
PLAT	Plat	P11214	0.066	0.0625081	-0.115381	0.00437397
CNOT11	Cnot11	Q9CWN7	0.066	-0.010098	-0.0136539	-0.0536391
CSTF2	Cstf2	Q8BIQ5	0.066	-0.104561	-0.107467	0.0507785
BORCS5	Borcs5	Q9D920	0.066	0.0461037	-0.0146296	0.101265
MRPL57	Mrpl57	Q9CQF8	0.066	-0.00314263	-0.0510887	0.0373374
MAN1B1	Man1b1	A2AJ15	0.066	0.102602	-0.241846	0.136075
TOR1AIP2	Tor1aip2	Q8BYU6	0.066	0.0645704	0.0445265	0.10476
DHRS1	Dhrs1	Q99L04	0.066	0.088717	-0.236277	-0.0551306
UBP1	Ubp1	Q811S7	0.066	-0.042807	0.00911298	-0.146217
CHGB	Chgb	P16014	0.066	-0.142491	-0.0090035	0.0249695
RPS15A	Rps15a	P62245	0.066	0.104292	0.0514508	0.0345523
ELAVL4	Elavl4	Q61701	0.066	-0.188017	-0.156475	0.154267
YKT6	Ykt6	Q9CQW1	0.065	-0.0907782	0.0217886	0.0517055
BLVRA	Blvra	Q9CY64	0.065	0.00353024	0.0480332	-0.096413
PCMTD2	Pcmtd2	Q8BHD8	0.065	0.0630086	-0.0301066	0.0454865
S100PBP	S100pbp	Q9D5K4	0.065	0.0547998	0.0500632	-0.0657346
PDCD5	Pdcd5	P56812	0.065	-0.137924	-0.115352	0.0615393
XPNPEP3	Xpnpep3	B7ZMP1	0.065	0.248215	0.0568631	0.0154213
DAPK1	Dapk1	Q80YE7	0.065	0.0591749	0.00947096	-0.00496097
BAX	Bax	Q07813	0.065	-0.0975314	0.0107987	-0.205427
ADRA2A	Adra2a	Q01338	0.065	0.054493	-0.0664042	0.464634
MARS2	Mars2	Q499X9	0.065	0.0990777	0.110298	-0.0271119
EXD2	Exd2	Q8VEG4	0.065	-0.0525449	-0.107651	0.100581
MTERF4	Mterf4	Q8BVN4	0.065	0.0926445	-0.0340432	-0.0396202
SLC35G2	Slc35g2	D3YVE8	0.065	0.014097	-0.00461584	0.101257
DDX3X	Ddx3x	Q62167	0.065	-0.0474162	0.0304844	0.0117025
SEC31A	Sec31a	Q3UPL0	0.065	-0.00647005	0.141874	0.0469244
LAMC1	Lamc1	P02468	0.065	0.0659969	0.123461	-0.131251
MCUR1	Mcur1	Q9CXD6	0.065	0.0163181	0.069518	-0.208941
MRPS9	Mrps9	Q9D7N3	0.065	0.12742	0.0305731	0.0223206
LMAN2L	Lman2l	P59481	0.065	-0.165338	-0.197523	-0.00838785
SLC25A16	Slc25a16	Q8C0K5	0.065	0.0180786	0.0136625	0.144217
SNPH	Snph	Q80U23	0.065	0.0705231	0.234231	-0.0233868
NECAB1	Necab1	Q8BG18	0.065	0.044271	0.099599	-0.0299795
DNAJC25	Dnajc25	A2ALW5	0.065	0.2573	0.339109	0.0886985
NBR1	Nbr1	P97432	0.065	0.0722702	-0.0493099	0.0105654
DPYSL4	Dpysl4	O35098	0.064	-0.20566	-0.170325	-0.0128663
HPRT1	Hprt1	P00493	0.064	0.017422	0.0558966	0.135173
ZYX	Zyx	Q62523	0.064	-0.278539	0.00634276	-0.0185325
CPPED1	Cpped1	Q8BFS6	0.064	0.127513	0.0790133	0.0586461
MAPK9	Mapk9	Q9WTU6	0.064	-0.00497154	-0.0289186	0.018532
EFHD2	Efhd2	Q9D8Y0	0.064	-0.107668	-0.0688985	0.0891725
DRG2	Drg2	Q9QXB9	0.064	-0.0419778	0.0116216	-0.0256888
C4orf19	0610040J01Rik	Q99K99	0.064	0.0207739	-0.0318792	0.0567944
DYNLRB1	Dynlrb1	P62627	0.064	-0.178951	0.0719082	-0.000274057
AP1G1	Ap1g1	P22892	0.064	-0.0517449	0.0929057	0.00384121
SCUBE1	Scube1	Q6NZL8	0.064	-0.190153	-0.00945679	-0.0710156
PDSS1	Pdss1	Q33DR2	0.064	0.107137	0.0309516	-0.0510456
SPR	Spr	Q64105	0.064	0.0827923	-0.0348677	-0.0255951
FRMPD4	Frmpd4	A2AFR3	0.064	-0.086205	-0.00513513	0.0807706
PDLIM1	Pdlim1	O70400	0.064	-0.0279783	-0.987651	-0.123994
NUP210	Nup210	Q9QY81	0.064	0.363429	-0.0591804	0.118217
WDR45B	Wdr45b	Q9CR39	0.064	0.00156934	0.0536671	-0.0506169
MRPL17	Mrpl17	Q9D8P4	0.064	0.0649985	0.00780876	0.097914
FKBP9	Fkbp9	Q9Z247	0.064	0.088427	0.0635429	-0.054398
RPL12	Rpl12	P35979	0.064	0.239317	-0.430613	0.0582332
RPS4Y1	Rps4x	P62702	0.064	0.11386	-0.0707145	-0.0227207
NUP98	Nup98	Q6PFD9	0.064	-0.068614	-0.0330049	0.0533136
TUBB2A	Tubb2a	Q7TMM9	0.063	-0.121836	-0.055905	0.0861957
PSMC2	Psmc2	P46471	0.063	0.0418354	-0.00907605	0.142913
USP45	Usp45	Q8K387	0.063	0.0493617	0.0296549	0.0667913
KRT10	Krt10	P02535	0.063	-0.0229912	-0.555197	-0.115097
BLVRB	Blvrb	Q923D2	0.063	0.0901339	0.0632008	-0.15536
SVIL	Svil	Q8K4L3	0.063	0.202278	0.465115	-0.03989
KLHDC9	Klhdc9	Q3USL1	0.063	0.138686	-0.0192556	0.186511
KCNH1	Kcnh1	Q60603	0.063	0.0764592	0.018607	0.00400023
ITGA7	Itga7	Q61738	0.063	0.00319133	-0.113349	-0.0643392
CDC42EP4	Cdc42ep4	Q9JM96	0.063	0.094489	0.11697	-0.124486
UBE2I	Ube2i	P63280	0.063	0.0319566	-0.0343516	-0.00967203
CHCHD2	Chchd2	Q9D1L0	0.063	0.140472	0.00181377	-0.00130684
DKK3	Dkk3	Q9QUN9	0.063	-0.157048	-0.141589	0.144776
COPZ1	Copz1	P61924	0.063	0.0351209	0.0133018	-0.0219542
NDUFA2	Ndufa2	Q9CQ75	0.063	-0.0820763	-0.0669962	0.0282054
GLG1	Glg1	Q61543	0.063	-0.10564	-0.100153	0.0694823
GOSR1	Gosr1	O88630	0.063	0.314738	0.2713	0.0147256
GABPB1	Gabpb1	Q00420	0.063	0.072352	-0.272186	0.0689087
CHD4	Chd4	Q6PDQ2	0.063	0.0723803	-0.00962985	-0.062977
RPL27A	Rpl27a	P14115	0.063	0.0471191	-0.124549	-0.134259
CADPS	Cadps	Q80TJ1	0.062	-0.15812	-0.0929017	0.0292393
NT5C1A	Nt5c1a	A3KFX0	0.062	0.114139	0.058463	0.229273
RNF141	Rnf141	Q99MB7	0.062	0.0456695	-0.00031859	-0.028235
MCTS2P	Mcts2	Q9CQ21	0.062	0.20328	0.174931	-0.0518795
PGGT1B	Pggt1b	Q8BUY9	0.062	0.0633514	-0.159047	0.068537
XPNPEP1	Xpnpep1	Q6P1B1	0.062	-0.0564979	0.170963	-0.0656457
CDH12	Cdh12	Q5RJH3	0.062	-0.15551	0.0762659	-0.0601605
UCHL5	Uchl5	Q9WUP7	0.062	0.0413689	0.0789061	0.0722943
MAP4K2	Map4k2	Q61161	0.062	0.0150421	0.213718	0.0194684
BID	Bid	P70444	0.062	-0.0331579	-0.0144669	-0.106055
YWHAG	Ywhag	P61982	0.062	-0.131967	-0.16994	0.0479747
ISCA2	Isca2	Q9DCB8	0.062	-0.0279081	-0.0710711	-0.054274
ARSG	Arsg	Q3TYD4	0.062	0.215709	0.0872551	0.0413384
PGAM5	Pgam5	Q8BX10	0.062	0.0255412	-0.00979062	0.105748
ALDH18A1	Aldh18a1	Q9Z110	0.062	-0.0665799	-0.0688069	7.42609e-05
FH	Fh	P97807	0.062	0.0207321	0.0286197	0.000877958
LRCH2	Lrch2	Q3UMG5	0.062	0.251733	0.0907896	0.0561532
BAG4	Bag4	Q8CI61	0.062	0.0976282	0.00435698	0.0933785
HINT2	Hint2	Q9D0S9	0.062	0.105123	0.131016	0.0443909
GID4	Gid4	Q9CPY6	0.062	-0.104819	-0.019336	-0.0130762
LARS	Lars	Q8BMJ2	0.062	-0.081506	0.083907	0.116886
PDP1	Pdp1	Q3UV70	0.062	0.116334	0.0459462	0.0123819
B2M	B2m	P01887	0.062	-0.0796508	0.0198396	0.0171049
MRPL13	Mrpl13	Q9D1P0	0.062	0.0835975	0.0484251	-0.00278121
GK	Gk	Q64516	0.062	0.0395466	0.0268559	-0.135188
KXD1	Kxd1	Q80XH1	0.062	-0.0996885	-0.00155849	-0.0867464
MRPS27	Mrps27	Q8BK72	0.062	-0.0443477	-0.0305775	0.0546413
YLPM1	Ylpm1	Q9R0I7	0.062	0.00739769	0.0624624	-0.00305737
ACOX1	Acox1	Q9R0H0	0.062	0.022276	-0.0261685	0.008404
RPS12	Rps12	P63323	0.062	-0.0172931	-0.00518587	0.0344065
SFXN1	Sfxn1	Q99JR1	0.062	-0.0302785	-1.92299e-05	-0.00164301
MCL1	Mcl1	P97287	0.062	0.249574	0.100967	0.0603677
LMNA	Lmna	P48678	0.062	0.0174174	-0.172688	0.0102399
PSIP1	Psip1	Q99JF8	0.062	0.0460993	0.164462	-0.00225144
PSMB4	Psmb4	P99026	0.061	0.146869	0.0186656	-0.0376525
PSMG1	Psmg1	Q9JK23	0.061	0.0577955	-0.0817547	0.116973
CRMP1	Crmp1	P97427	0.061	0.05044	0.00452055	0.0581766
NEU1	Neu1	O35657	0.061	0.0468047	-0.0361618	0.0981632
NANS	Nans	Q99J77	0.061	0.0246714	-0.329686	0.0903454
TTC9C	Ttc9c	Q810A3	0.061	0.0290423	-0.00388118	0.00119052
ARFIP2	Arfip2	Q8K221	0.061	-0.0463574	-0.0355867	0.0182326
GAMT	Gamt	O35969	0.061	0.133214	0.119984	0.0265741
PLEKHM2	Plekhm2	Q80TQ5	0.061	-0.042687	0.235372	-0.0749555
UBE2F	Ube2f	Q9CY34	0.061	-0.117739	0.0988571	0.0446318
STAMBPL1	Stambpl1	Q76N33	0.061	-0.105769	-0.00965453	0.139884
MOB1A	Mob1a	Q921Y0	0.061	0.244946	0.144851	0.0815671
ATP13A1	Atp13a1	Q9EPE9	0.061	-0.0986638	-0.0799959	-0.0328977
KARS	Kars	Q99MN1	0.061	-0.00542567	0.025396	-0.00782333
ZFYVE26	Zfyve26	Q5DU37	0.061	-0.0964043	0.142634	0.148379
ALG3	Alg3	Q8K2A8	0.061	-0.00775042	0.0383149	0.0336247
PARS2	Pars2	Q8CFI5	0.061	0.0364941	0.0904462	-0.07888
PPM1G	Ppm1g	Q61074	0.061	-0.02675	-0.0280801	-0.0213643
STRN	Strn	O55106	0.061	0.192379	0.166216	-0.14501
OXA1L	Oxa1l	Q8BGA9	0.061	-0.152972	-0.151147	-0.0321217
GOLGA1	Golga1	Q9CW79	0.061	-0.0531371	0.0454174	-0.148302
CYP46A1	Cyp46a1	Q9WVK8	0.061	0.0790104	0.053343	-0.0290262
DCAF6	Dcaf6	Q9DC22	0.061	0.0392145	0.0388464	0.00264061
C19orf25	2310011J03Rik	Q9D7E4	0.061	-0.00639919	-0.105424	-0.0754467
MTMR14	Mtmr14	Q8VEL2	0.061	0.0791355	-0.0758028	-0.0368054
RPL8	Rpl8	P62918	0.061	0.13445	-0.0488275	-0.0167686
DHODH	Dhodh	O35435	0.061	0.0499724	-0.270913	0.0197364
NFU1	Nfu1	Q9QZ23	0.061	0.0344591	0.0220467	-0.118388
PEX11B	Pex11b	Q9Z210	0.061	-0.0170494	-0.00707717	-0.0146513
DIDO1	Dido1	Q8C9B9	0.061	-0.0296091	-0.0258618	-0.038509
RPS24	Rps24	P62849	0.061	0.0524788	-0.0432571	-0.132259
NUMA1	Numa1	E9Q7G0	0.061	-0.0229407	-0.00405521	-0.0555121
TNPO2	Tnpo2	Q99LG2	0.06	-0.15098	0.155388	0.0252863
AK5	Ak5	Q920P5	0.06	-0.442372	-0.14845	0.00871243
LZTFL1	Lztfl1	Q9JHQ5	0.06	0.0816288	0.1065	0.0406512
AMBRA1	Ambra1	A2AH22	0.06	-0.0402976	0.160447	-0.00938011
VPS33B	Vps33b	P59016	0.06	-0.0915717	-0.0778284	0.0830658
CLYBL	Clybl	Q8R4N0	0.06	0.0968194	0.199053	-0.109401
SNX1	Snx1	Q9WV80	0.06	0.0468386	0.0261498	0.0277085
NENF	Nenf	Q9CQ45	0.06	-0.0437887	-0.107222	0.0357274
MYO1B	Myo1b	P46735	0.06	0.124433	0.17975	-0.0549216
MAPK1	Mapk1	P63085	0.06	-0.0227855	0.041069	0.0160464
VPS18	Vps18	Q8R307	0.06	-0.109621	-0.0168022	0.0443813
POLR2B	Polr2b	Q8CFI7	0.06	0.191751	-0.0834994	-0.289807
BOD1	Bod1	Q5SQY2	0.06	-0.163265	-0.0399811	0.021374
MRPL3	Mrpl3	Q99N95	0.06	0.0947845	-0.12402	0.133363
NUBPL	Nubpl	Q9CWD8	0.06	0.0866459	0.141161	0.110602
NHSL1	Nhsl1	Q8CAF4	0.06	-0.157514	0.206482	-0.000501234
RPL22L1	Rpl22l1	Q9D7S7	0.06	0.0962065	0.0551658	0.0935343
NT5DC3	Nt5dc3	Q3UHB1	0.06	-0.0132236	-0.0584977	0.060247
NIT1	Nit1	Q8VDK1	0.06	0.0611709	-0.0442332	0.0631261
MRPL41	Mrpl41	Q9CQN7	0.06	0.0740487	0.0384758	0.00448175
SNX16	Snx16	Q8C080	0.06	-0.0662692	-0.159497	0.103625
AMACR	Amacr	O09174	0.06	0.021465	0.155105	0.0459915
CGREF1	Cgref1	Q8R1U2	0.06	-0.0635729	-0.0992813	-0.0849642
SLC25A19	Slc25a19	Q9DAM5	0.06	-0.0193481	-0.113029	0.132528
USP20	Usp20	Q8C6M1	0.06	-0.0359494	-0.000419199	0.0302553
AIFM1	Aifm1	Q9Z0X1	0.06	-0.195263	-0.0883766	0.0146792
RPN1	Rpn1	Q91YQ5	0.06	-0.0243986	-0.108077	-0.0146076
SORL1	Sorl1	O88307	0.06	-0.217446	-0.073316	0.0702321
SEC22B	Sec22b	O08547	0.06	0.0783322	0.0651548	0.0177919
SLC6A3	Slc6a3	Q61327	0.06	0.438495	0.435583	1.27046
MECP2	Mecp2	Q9Z2D6	0.06	-0.0137948	0.0932611	0.0303395
COTL1	Cotl1	Q9CQI6	0.059	-0.0232079	-0.0638148	0.108112
ASRGL1	Asrgl1	Q8C0M9	0.059	0.184068	0.106654	-0.0963949
PSMD4	Psmd4	O35226	0.059	0.0797253	-0.0479845	0.0259393
UMPS	Umps	P13439	0.059	0.0311341	0.0006679	0.0839616
ADI1	Adi1	Q99JT9	0.059	-0.0538646	-0.166998	0.0149455
NUDT2	Nudt2	P56380	0.059	0.040814	0.147951	-0.0348974
BEGAIN	Begain	Q68EF6	0.059	0.0281901	0.131467	0.00562141
RARS	Rars	Q9D0I9	0.059	-0.0181723	0.0095224	0.0434324
PLA2G15	Pla2g15	Q8VEB4	0.059	-0.115653	-0.117894	0.0223995
MRPL45	Mrpl45	Q9D0Q7	0.059	0.0812915	-0.00519876	0.0618459
ATP11C	Atp11c	Q9QZW0	0.059	0.130734	0.141833	-0.0109717
COX7A2L	Cox7a2l	Q61387	0.059	-0.0168025	0.0546183	-0.00686025
COA7	Coa7	Q921H9	0.059	0.0965513	0.83246	-0.0805825
ACSL6	Acsl6	Q91WC3	0.059	-0.0285011	-0.0520175	-0.0338704
NOVA1	Nova1	Q9JKN6	0.059	-0.179369	0.297984	0.124945
ARHGAP20	Arhgap20	Q6IFT4	0.059	0.121758	0.0718684	-0.0438965
NEDD4	Nedd4	P46935	0.059	-0.0621687	0.0348494	0.0603674
SURF1	Surf1	P09925	0.059	-0.0445112	0.0337332	0.0297054
HMGB2	Hmgb2	P30681	0.059	0.789419	-0.166061	-0.00212161
M6PR	M6pr	P24668	0.059	0.179704	0.000921016	0.0491554
SLC25A25	Slc25a25	A2ASZ8	0.059	0.160566	0.16928	-0.0192605
TPR	Tpr	F6ZDS4	0.059	0.249939	0.176798	-0.0206378
DPYSL3	Dpysl3	Q62188	0.058	-0.141092	0.16537	-0.0234192
PIP5K1C	Pip5k1c	O70161	0.058	-0.0398444	-0.0113203	-0.0433819
ACYP1	Acyp1	P56376	0.058	0.0915431	0.0576081	0.132102
RABGGTA	Rabggta	Q9JHK4	0.058	0.147504	0.0099586	-0.00344088
ARHGDIB	Arhgdib	Q61599	0.058	0.232768	0.189829	-0.0318583
LYPLA1	Lypla1	P97823	0.058	-0.183628	0.163692	0.0508807
GIT2	Git2	Q9JLQ2	0.058	0.245605	0.0527641	-0.0363172
GABRA5	Gabra5	Q8BHJ7	0.058	-0.0843116	-0.0609255	0.177995
HSP90AB1	Hsp90ab1	P11499	0.058	-0.127565	-0.0566718	0.00586584
TRAF6	Traf6	P70196	0.058	-0.00872297	0.122472	-0.139641
SNX3	Snx3	O70492	0.058	-0.0439724	0.054808	0.0442201
IDH3A	Idh3a	Q9D6R2	0.058	-0.0559747	-0.066674	0.147225
MBNL2	Mbnl2	Q8C181	0.058	0.0880019	0.0143715	0.0482334
MT-CO1	Mtco1	P00397	0.058	-0.500762	0.0492369	-0.103221
IAH1	Iah1	Q9DB29	0.058	0.149668	-0.0239577	-0.0793745
RDH11	Rdh11	Q9QYF1	0.058	0.0296845	-0.0239309	-0.17611
WDR48	Wdr48	Q8BH57	0.058	0.0114104	0.103943	-0.064967
MRPL42	Mrpl42	Q9CPV3	0.058	-0.111882	0.0725401	0.0802325
KIF2A	Kif2a	P28740	0.058	-0.105352	-0.0255054	0.14287
EIF3A	Eif3a	P23116	0.058	-0.0340787	-0.0560527	-0.00666562
RAB3A	Rab3a	P63011	0.058	-0.0122306	-0.0851177	0.0594071
SUOX	Suox	Q8R086	0.058	0.0522042	-0.0656268	0.05765
EMC3	Emc3	Q99KI3	0.058	0.0393947	-0.0589122	0.0140253
YIPF3	Yipf3	Q3UDR8	0.058	-0.0570373	0.0832662	-0.00742311
B3GALT6	B3galt6	Q91Z92	0.058	0.12998	0.0337566	-0.00252439
CCDC50	Ccdc50	Q810U5	0.058	-0.0729547	-0.0424693	-0.0256067
RPL7	Rpl7	P14148	0.058	0.0968884	-0.0466589	-0.0760907
TSSC4	Tssc4	Q9JHE7	0.058	0.0544422	-0.0956998	-0.0400209
SMU1	Smu1	Q3UKJ7	0.058	0.0743408	0.256203	0.00919335
MAOA	Maoa	Q64133	0.058	-0.060371	0.0352573	0.0470829
TBCA	Tbca	P48428	0.057	-0.0561055	-0.0655095	0.00145421
TRIM32	Trim32	Q8CH72	0.057	-0.0206157	-0.0584912	0.115608
LDHB	Ldhb	P16125	0.057	-0.106794	-0.0859734	0.00663136
SH3GLB1	Sh3glb1	Q9JK48	0.057	-0.00217725	0.248052	-0.0287623
GAD1	Gad1	P48318	0.057	0.0251688	0.0810697	0.0979736
GEMIN8	Gemin8	Q8BHE1	0.057	-0.00477011	0.0804118	-0.050476
PPP1R1A	Ppp1r1a	Q9ERT9	0.057	-0.112528	0.0641674	-0.173998
SEC14L2	Sec14l2	Q99J08	0.057	-0.0237239	-0.172208	-0.0234617
DARS	Dars	Q922B2	0.057	0.0855799	0.044068	0.0395412
ATG3	Atg3	Q9CPX6	0.057	0.117497	0.170058	0.0577417
HSPA4L	Hspa4l	P48722	0.057	-0.0635928	-0.157768	-0.00680279
SYNRG	Synrg	Q5SV85	0.057	-0.0259059	-0.0170731	-0.00737331
THY1	Thy1	P01831	0.057	-0.0784951	0.266907	-0.0226166
AK3	Ak3	Q9WTP7	0.057	0.0544755	0.0799823	0.0111155
GRN	Grn	P28798	0.057	-0.0556396	-0.145862	0.0550672
MOCS2	Mocs2	Q9Z224	0.057	0.0731064	0.0592535	0.0656613
MRPL19	Mrpl19	Q9D338	0.057	0.100142	0.241918	0.0110411
SIDT2	Sidt2	Q8CIF6	0.057	0.082428	0.0238544	-0.078001
GRSF1	Grsf1	Q8C5Q4	0.057	-0.0170702	0.049214	0.0424053
PKN2	Pkn2	Q8BWW9	0.057	0.0938162	0.0567187	-0.00343956
MRPL37	Mrpl37	Q921S7	0.057	-0.0491933	-0.182317	-0.0331489
ZW10	Zw10	O54692	0.057	-0.0690326	-0.0976063	-0.00732038
RMDN1	Rmdn1	Q9DCV4	0.057	0.140904	0.181718	0.0668483
HSPA8	Hspa8	P63017	0.057	-0.0747377	-0.0659514	0.00389705
CACNB2	Cacnb2	Q8CC27	0.057	0.0974591	0.139235	0.106967
EPHX4	Ephx4	Q6IE26	0.057	0.00502966	0.0156032	-0.00147359
WDR81	Wdr81	Q5ND34	0.057	0.081122	0.109041	-0.11023
MRPS7	Mrps7	Q80X85	0.057	-0.0334681	-0.0395353	-0.0457768
LARP7	Larp7	Q05CL8	0.057	0.0413176	0.0365976	-0.0851523
GOLGA5	Golga5	Q9QYE6	0.057	0.0485029	0.0358191	-0.0335149
SRSF2	Srsf2	Q62093	0.057	-0.0175989	0.0445691	0.0333703
CASC4	Casc4	Q6P2L7	0.057	0.0137978	0.117923	0.0489253
MRPL4	Mrpl4	Q9DCU6	0.057	0.0485628	0.0202582	0.0172757
ABCB8	Abcb8	Q9CXJ4	0.057	0.21084	-0.0368283	-0.0692819
TXNDC11	Txndc11	Q8K2W3	0.057	0.0148706	0.00394989	0.0258067
RPL18A	Rpl18a	P62717	0.057	-0.0646132	0.0849069	-0.138608
NMNAT3	Nmnat3	Q99JR6	0.057	0.204725	0.462966	-0.0147051
P4HA1	P4ha1	Q60715	0.057	0.0922469	0.0733825	0.0113798
SLC25A13	Slc25a13	Q9QXX4	0.057	0.139301	0.151674	0.130429
DBT	Dbt	P53395	0.057	0.104043	0.147234	-0.0963665
NDUFA5	Ndufa5	Q9CPP6	0.057	-0.193402	0.112884	-0.0432696
HNRNPA0	Hnrnpa0	Q9CX86	0.057	0.0200771	-0.0561855	0.0288063
KIFC1	Kifc1	Q9QWT9	0.056	0.282719	-0.235876	-0.257454
TKFC	Tkfc	Q8VC30	0.056	-0.162083	0.113931	-0.0339747
CADPS2	Cadps2	Q8BYR5	0.056	-0.178707	-0.164058	0.153351
MACROD2	Macrod2	Q3UYG8	0.056	-0.0317973	0.312744	-0.0107979
USP12	Usp12	Q9D9M2	0.056	-0.215277	-0.0540319	-0.0426766
MRPS22	Mrps22	Q9CXW2	0.056	0.176615	-0.0972707	0.072885
KIT	Kit	P05532	0.056	-0.018548	-0.0245637	-0.0440144
SLC25A30	Slc25a30	Q9CR58	0.056	-0.22546	0.00463693	-0.0722651
GLOD4	Glod4	Q9CPV4	0.056	0.0573013	0.038977	0.0893082
SNX7	Snx7	Q9CY18	0.056	0.0651506	0.0677088	0.120833
PAM	Pam	P97467	0.056	0.103805	0.00113119	0.0679787
SMPD4	Smpd4	Q6ZPR5	0.056	-0.146104	-0.288088	-0.137429
EOGT	Eogt	Q8BYW9	0.056	0.125412	0.241735	0.00486876
NDFIP1	Ndfip1	Q8R0W6	0.056	0.0327724	-0.108583	0.116728
ARL10	Arl10	Q9QXJ4	0.056	0.115364	-0.253243	0.14776
MAN1A1	Man1a1	P45700	0.056	0.148985	0.0548436	0.0245552
SF3A3	Sf3a3	Q9D554	0.056	0.00543119	0.0929969	-0.00713078
NCKIPSD	Nckipsd	Q9ESJ4	0.055	-0.0891721	-0.00811582	-0.0113961
MAP2K1	Map2k1	P31938	0.055	-0.00233004	-0.0356695	0.0500441
PYGB	Pygb	Q8CI94	0.055	0.0222795	0.0999657	-0.00109041
COL4A3BP	Col4a3bp	Q9EQG9	0.055	-0.0840798	0.0299722	0.109701
ASAH2	Asah2	Q9JHE3	0.055	0.122765	0.0338041	0.014907
GET4	Get4	Q9D1H7	0.055	0.0276293	-0.141713	-0.0379458
SOWAHA	Sowaha	Q8BLS7	0.055	0.164392	0.151969	-0.00435986
SNRPA	Snrpa	Q62189	0.055	-0.143956	-0.0386173	-0.0709401
PDE12	Pde12	Q3TIU4	0.055	0.137875	0.0102429	0.0906417
EZR	Ezr	P26040	0.055	0.0627264	0.0135011	-0.0469609
CYP20A1	Cyp20a1	Q8BKE6	0.055	-0.00391354	0.0174678	-0.0140794
NSUN2	Nsun2	Q1HFZ0	0.055	-0.0743909	-0.0522181	0.096154
OAT	Oat	P29758	0.055	0.0546415	0.0181187	0.0435085
HSD17B12	Hsd17b12	O70503	0.055	-0.0950752	-0.140313	0.0919527
CNOT9	Cnot9	Q9JKY0	0.055	-0.0207035	0.138814	0.0284067
MRPS14	Mrps14	Q9CR88	0.055	0.0836708	-0.255084	0.0858018
ZFYVE21	Zfyve21	Q8VCM3	0.055	0.0689464	0.167063	-0.0992859
HOOK2	Hook2	Q7TMK6	0.055	-0.0293345	0.0892169	-0.0133786
SV2C	Sv2c	Q69ZS6	0.055	0.12744	0.141053	-0.0346019
RBFOX3	Rbfox3	Q8BIF2	0.055	-0.0737897	0.0391777	-0.0139827
DHRS7B	Dhrs7b	Q99J47	0.055	0.11684	-0.107948	0.045944
MTA2	Mta2	Q9R190	0.055	-0.00551248	-0.0133257	-0.0274778
RMDN3	Rmdn3	Q3UJU9	0.055	0.0461832	-0.148542	0.0324339
THRAP3	Thrap3	Q569Z6	0.055	0.0120405	-0.0313625	-0.0385531
TRIM56	Trim56	Q80VI1	0.054	-0.0153189	0.113939	0.0164846
RAP1GAP	Rap1gap	A2ALS5	0.054	0.0445912	0.115434	-0.149084
PMM2	Pmm2	Q9Z2M7	0.054	0.0569645	0.0445075	0.0406084
TOLLIP	Tollip	Q9QZ06	0.054	0.0568022	-0.0614157	0.105656
ADSS	Adss	P46664	0.054	0.0513958	-0.0474314	-0.0200489
GLRX2	Glrx2	Q923X4	0.054	-0.085095	0.177212	0.0568723
PSMD5	Psmd5	Q8BJY1	0.054	0.0265836	0.150449	0.0436985
ZFYVE1	Zfyve1	Q810J8	0.054	-0.0136843	0.0541368	-0.0133186
PAK3	Pak3	Q61036	0.054	-0.139365	-0.103466	0.202083
ZDHHC14	Zdhhc14	Q8BQQ1	0.054	0.0304173	-0.0142351	0.116936
RUFY1	Rufy1	Q8BIJ7	0.054	0.0676778	0.00339608	-0.0749607
NIF3L1	Nif3l1	Q9EQ80	0.054	-0.00753656	-0.0294277	0.069124
ASPA	Aspa	Q8R3P0	0.054	0.278227	-0.0727869	-0.166024
SYNGAP1	Syngap1	F6SEU4	0.054	-0.44776	-0.0963062	-0.0709302
PUS1	Pus1	Q9WU56	0.054	-0.0027394	-0.0652897	0.0658531
ALDH4A1	Aldh4a1	Q8CHT0	0.054	0.0520139	0.0428338	0.0430556
EXOC4	Exoc4	O35382	0.054	-0.00424581	-0.0282756	-0.0224088
GSTZ1	Gstz1	Q9WVL0	0.054	-0.0358405	-0.0769925	-0.0818521
PON2	Pon2	Q62086	0.054	0.0648959	0.165863	-0.000198086
DHRS7	Dhrs7	Q9CXR1	0.054	0.14199	0.0131652	-0.0136875
COX11	Cox11	Q6P8I6	0.054	-0.274493	-0.138394	0.155745
MLYCD	Mlycd	Q99J39	0.054	0.0873029	0.063358	-0.0135745
AURKAIP1	Aurkaip1	Q9DCJ7	0.054	0.0596207	0.0134665	0.0671436
ZNF638	Znf638	Q61464	0.054	0.0900759	-0.0599537	-0.0950079
VTI1B	Vti1b	O88384	0.054	-0.10511	-0.0204214	-0.0507631
CHPF	Chpf	Q6IQX7	0.054	0.108359	-0.0923095	0.0349009
ASAH1	Asah1	Q9WV54	0.054	0.142081	0.00593385	-0.0120034
SLC25A3	Slc25a3	Q8VEM8	0.054	0.0216631	-0.0547088	0.0515873
ACVR2A	Acvr2a	P27038	0.053	0.0343404	-0.0100845	0.060413
TTC26	Ttc26	Q8BS45	0.053	-0.0162885	-0.0775563	0.05685
LTA4H	Lta4h	P24527	0.053	0.0750925	-0.0211086	0.00655745
MPST	Mpst	Q99J99	0.053	-0.124962	0.0973725	-0.0884772
GLRX3	Glrx3	Q9CQM9	0.053	0.042182	-0.0237128	-0.00196484
NKIRAS2	Nkiras2	Q9CR56	0.053	-0.0786056	-0.114098	-0.0267992
SNX32	Snx32	Q80ZJ7	0.053	-0.000592363	-0.11803	0.0159301
PACSIN2	Pacsin2	Q9WVE8	0.053	0.0152361	0.0246967	0.0713155
PFDN1	Pfdn1	Q9CWM4	0.053	-0.102809	-0.00588831	0.0735388
MTAP	Mtap	Q9CQ65	0.053	0.0683138	-0.0238397	-0.160788
CDC34	Cdc34	Q8CFI2	0.053	-0.0782815	0.188347	-0.0435539
MB21D2	Mb21d2	Q8C525	0.053	-0.0574257	-0.042796	-0.0171087
MYO1A	Myo1a	O88329	0.053	-1.04872	-0.139532	-0.325651
EXOC1	Exoc1	Q8R3S6	0.053	0.0422457	-0.122296	-0.0152748
GLB1	Glb1	P23780	0.053	-0.136491	-0.157614	0.0808511
AARS2	Aars2	Q14CH7	0.053	0.0305189	-0.0632889	-0.0173364
RPS23	Rps23	P62267	0.053	0.170564	-0.0852858	0.0388653
CCDC47	Ccdc47	Q9D024	0.053	0.0347486	0.0778156	0.0319949
RPL34	Rpl34	Q9D1R9	0.053	0.00372506	-0.0132895	-0.0027115
ACOX3	Acox3	Q9EPL9	0.053	-0.061464	-0.161455	-0.161254
LRP11	Lrp11	Q8CB67	0.053	0.112772	0.0311383	0.0766811
DNAJC28	Dnajc28	Q8VCE1	0.053	0.0368757	0.0212189	0.115813
PCCA	Pcca	Q91ZA3	0.053	0.0096543	0.166783	-0.033417
HERPUD1	Herpud1	Q9JJK5	0.053	-0.0363952	-0.0821957	0.0454429
MRPS17	Mrps17	Q9CQE3	0.053	0.0613496	0.0484296	0.0990812
GOLGA2	Golga2	Q921M4	0.053	-0.00343248	-0.0681695	0.0111137
BDNF	Bdnf	P21237	0.053	0.139072	0.217498	0.0848974
DCTN3	Dctn3	Q9Z0Y1	0.052	0.0177707	0.0780669	-0.0039514
SCYL2	Scyl2	Q8CFE4	0.052	0.0146401	0.0573841	0.0923655
D2HGDH	D2hgdh	Q8CIM3	0.052	0.0527361	0.190223	0.0182907
GRAMD1A	Gramd1a	Q8VEF1	0.052	-0.0866229	-0.0157619	-0.045526
ARFGAP1	Arfgap1	Q9EPJ9	0.052	0.00998166	-0.0855108	-0.00325944
TBC1D7	Tbc1d7	Q9D0K0	0.052	0.0614893	-0.119612	0.0182143
PICK1	Pick1	Q62083	0.052	0.0067933	0.0267343	0.0137148
ARL2	Arl2	Q9D0J4	0.052	0.0523815	-0.0236875	0.0567847
IFT22	Ift22	Q9DAI2	0.052	-0.102213	-0.17913	0.120947
NDRG2	Ndrg2	Q9QYG0	0.052	0.0817887	0.0914303	-0.040101
SEMA3E	Sema3e	P70275	0.052	0.017316	0.0662809	0.0116147
RPA3	Rpa3	Q9CQ71	0.052	0.10979	0.129963	0.241805
ACAD9	Acad9	Q8JZN5	0.052	-0.377979	-0.254485	0.0261488
QRSL1	Qrsl1	Q9CZN8	0.052	0.0951496	0.150801	0.0364455
PRDX3	Prdx3	P20108	0.052	0.0802423	-0.0751719	0.0422048
ALDH6A1	Aldh6a1	Q9EQ20	0.052	-0.0244997	-0.0485003	0.00974705
NT5M	Nt5m	Q8VCE6	0.052	-0.0326098	0.0218002	-0.00838099
NELL2	Nell2	Q61220	0.052	0.0124067	-0.0212364	0.0749548
CLCN6	Clcn6	O35454	0.052	-0.0351992	0.00743477	0.0305573
SLC2A13	Slc2a13	Q3UHK1	0.052	0.0684662	0.0168016	0.105784
ENDOG	Endog	O08600	0.052	0.172008	-0.204779	0.0379577
SYT13	Syt13	Q9EQT6	0.052	-0.0306227	-0.134964	0.0982006
DPM3	Dpm3	Q9D1Q4	0.052	-0.101051	0.0402741	-0.226011
TRMT1L	Trmt1l	A2RSY6	0.052	-0.0761435	-0.0250506	0.0209162
PNN	Pnn	O35691	0.052	-0.0372967	0.141064	-0.00260049
HS1BP3	Hs1bp3	Q3TC93	0.051	-0.0941981	-0.037259	-0.112041
PREP	Prep	Q9QUR6	0.051	-0.126455	-0.0710061	0.0247765
TXNL1	Txnl1	Q8CDN6	0.051	0.140364	-0.0257485	0.0681839
BIRC6	Birc6	O88738	0.051	-0.101717	0.0312556	0.0994774
ZFAND2B	Zfand2b	Q91X58	0.051	-0.146552	-0.0981483	-0.0649453
PMM1	Pmm1	O35621	0.051	-0.181327	-0.137051	-0.0770278
PCMT1	Pcmt1	P23506	0.051	0.0290468	-0.0984227	0.0385538
UBL7	Ubl7	Q91W67	0.051	-0.0620101	0.00574573	0.0302324
NAP1L1	Nap1l1	P28656	0.051	0.0235922	0.0690454	0.0457552
TALDO1	Taldo1	Q93092	0.051	0.0972824	-0.0159192	-0.00142032
TRNT1	Trnt1	Q8K1J6	0.051	0.098804	0.0361678	0.113622
TRPC4	Trpc4	Q9QUQ5	0.051	-0.17343	-0.17279	0.395765
KLHL22	Klhl22	Q99JN2	0.051	-0.0717054	0.00506403	0.0669494
PAQR9	Paqr9	Q6TCG2	0.051	0.0489138	0.0990979	0.0147868
UBA52	Uba52	P62984	0.051	0.157031	0.230174	-0.14491
PPT1	Ppt1	O88531	0.051	0.111573	0.0144228	0.071081
FARP2	Farp2	Q91VS8	0.051	-0.0671781	0.0981318	-0.0901123
MRPL22	Mrpl22	Q8BU88	0.051	0.0863467	-0.163265	-0.047693
CDC5L	Cdc5l	Q6A068	0.051	-0.0257862	-0.0608316	0.0246622
SARM1	Sarm1	Q6PDS3	0.051	0.0363594	-0.142585	-0.0236462
MRPS26	Mrps26	Q80ZS3	0.051	-0.0311757	-0.0384422	0.046425
FECH	Fech	P22315	0.051	0.00338298	-0.0516826	-0.0209048
DCUN1D5	Dcun1d5	Q9CXV9	0.051	0.01484	0.0235976	-0.0365416
RPS20	Rps20	P60867	0.051	0.0707877	-0.0231566	-0.0649388
TM9SF1	Tm9sf1	Q9DBU0	0.051	0.178396	-0.159688	0.0535235
CPE	Cpe	Q00493	0.051	-0.151196	-0.11029	0.0154272
MTDH	Mtdh	Q80WJ7	0.051	-0.0101459	0.18578	0.0453885
ABCB10	Abcb10	Q9JI39	0.051	0.148715	0.0556797	0.0511776
MRPS33	Mrps33	Q9D2R8	0.051	0.0314002	0.0545478	-0.124556
GLCE	Glce	Q9EPS3	0.051	0.110434	-0.0649374	-0.0499349
SMYD5	Smyd5	Q3TYX3	0.05	0.064215	0.0842673	-0.0647429
EFHD1	Efhd1	Q9D4J1	0.05	0.152777	0.160112	0.0217377
ADK	Adk	P55264	0.05	0.0504338	0.0273692	-0.010502
TKT	Tkt	P40142	0.05	-0.0294363	-0.113896	-0.00765781
RNF14	Rnf14	Q9JI90	0.05	0.0317013	-0.0854682	0.0694804
UBA6	Uba6	Q8C7R4	0.05	0.0536355	0.0609305	-0.0212817
CDC42	Cdc42	P60766	0.05	0.094614	-0.000899308	0.0318745
SHD	Shd	O88834	0.05	-0.00864282	0.061472	-0.0621789
CUL5	Cul5	Q9D5V5	0.05	0.0989881	0.0682905	0.0516202
ARF4	Arf4	P61750	0.05	0.00721382	-0.0851742	0.00413515
C8orf82	C030006K11Rik	Q8VE95	0.05	-0.0234372	0.235729	-0.0542469
NAXD	Naxd	Q9CZ42	0.05	0.102314	-0.0111445	0.0223584
TSTD3	Tstd3	Q9D0B5	0.05	-0.0406122	0.0348723	0.0501717
SELENOO	Selenoo	Q9DBC0	0.05	0.105477	-0.0688442	0.000619226
NDUFAF1	Ndufaf1	Q9CWX2	0.05	0.0409447	-0.198272	0.0664438
PRAF2	Praf2	Q9JIG8	0.05	-0.0978234	0.0641282	0.0265308
OSBPL5	Osbpl5	Q9ER64	0.05	-0.0669954	0.0143863	0.0406679
SLC27A4	Slc27a4	Q91VE0	0.05	-0.00381588	-0.0413213	-0.00696866
QKI	Qki	Q9QYS9	0.05	0.0649636	0.150154	-0.000769125
QSOX2	Qsox2	Q3TMX7	0.05	0.12091	0.0740149	-0.053083
CTSO	Ctso	Q8BM88	0.05	0.0853496	0.0261385	0.0160414
ACOT2	Acot2	Q9QYR9	0.05	0.052357	-0.0431649	-0.0473277
AGPAT5	Agpat5	Q9D1E8	0.05	-0.0374216	0.0877318	0.0459314
MTFP1	Mtfp1	Q9CRB8	0.05	-0.0437344	-0.311974	0.140451
CIITA	Ciita	P79621	0.05	-0.235041	-1.13608	0.457779
ERGIC1	Ergic1	Q9DC16	0.05	-0.0484586	0.0401835	-0.0231688
MICU3	Micu3	Q9CTY5	0.05	-0.0334974	0.028389	0.0626715
NCL	Ncl	P09405	0.05	-0.154724	0.0513854	-0.0406197
PARL	Parl	Q5XJY4	0.05	0.0187032	-0.0994409	0.123476
NCOA7	Ncoa7	Q6DFV7	0.049	-0.110948	-0.100127	0.0867331
NT5C	Nt5c	Q9JM14	0.049	-0.140936	-0.0720554	0.107986
RBCK1	Rbck1	Q9WUB0	0.049	0.0332533	0.0462924	-0.0717532
RALBP1	Ralbp1	Q62172	0.049	0.114024	0.0742334	-0.00925068
UBLCP1	Ublcp1	Q8BGR9	0.049	0.0998099	-0.0520139	0.180001
MAP7	Map7	O88735	0.049	-0.024871	0.126217	-0.0715532
AP1M1	Ap1m1	P35585	0.049	-0.103828	-0.0195648	-0.0759405
SLC38A9	Slc38a9	Q8BGD6	0.049	0.15251	-0.0190563	-0.0140424
TTC39B	Ttc39b	Q8BYY4	0.049	-0.111929	-0.0129635	0.102574
DDX20	Ddx20	Q9JJY4	0.049	0.0233881	0.0425353	0.0838912
ACADVL	Acadvl	P50544	0.049	0.0454168	-0.0268909	0.0320052
FOXO1	Foxo1	Q9R1E0	0.049	0.0873033	0.247636	-0.163805
FAM160A2	Fam160a2	Q3U2I3	0.049	-0.0213919	0.00885201	-0.0627915
DNAJC7	Dnajc7	Q9QYI3	0.049	0.0134358	-0.0165696	0.00498078
RAD54L2	Rad54l2	Q99NG0	0.049	0.0216606	0.126064	-0.0697833
IFT88	Ift88	Q61371	0.049	-0.0179131	0.00320393	0.0105648
PDPR	Pdpr	Q7TSQ8	0.049	0.0980686	-0.0538952	-0.0531258
P4HB	P4hb	P09103	0.049	-0.0164582	-0.0596167	0.0103435
ADAM15	Adam15	O88839	0.049	0.0381025	0.072942	-0.00382497
NIT2	Nit2	Q9JHW2	0.049	0.133496	0.16165	0.149583
ANO2	Ano2	Q8CFW1	0.049	0.247714	0.247467	0.142679
RHOT1	Rhot1	Q8BG51	0.049	0.103002	0.0466987	0.0362074
C4orf48	Gm1673	Q3UR78	0.049	-0.0697689	0.103706	-0.0101584
COPA	Copa	Q8CIE6	0.049	-0.0797838	-0.0603933	0.0281846
SRP14	Srp14	P16254	0.049	-0.0379099	-0.000813138	0.0123359
YBX1	Ybx1	P62960	0.049	-0.0300893	0.0881245	-0.0231293
ABCB7	Abcb7	Q61102	0.049	-0.00863908	0.0308761	0.10827
CELF1	Celf1	P28659	0.049	0.0736679	0.122914	0.0321563
FXYD1	Fxyd1	Q9Z239	0.049	0.180008	0.48066	-0.07792
SETD7	Setd7	Q8VHL1	0.048	0.0268854	0.0748166	0.0271956
GDI2	Gdi2	Q61598	0.048	0.00847762	-0.0528843	0.00663136
CPNE3	Cpne3	Q8BT60	0.048	0.0928565	0.138674	0.00818299
AP3M2	Ap3m2	Q8R2R9	0.048	-0.0466692	-0.128748	0.100224
CEP95	Cep95	Q8BVV7	0.048	0.0158961	0.14741	-0.084426
SRGAP1	Srgap1	Q91Z69	0.048	0.297568	0.140923	-0.00802226
FCHSD2	Fchsd2	Q3USJ8	0.048	-0.0132891	0.116893	0.062985
GMFB	Gmfb	Q9CQI3	0.048	0.0937413	0.0668574	0.0459806
USP14	Usp14	Q9JMA1	0.048	-0.0620922	-0.00838967	0.103774
GPCPD1	Gpcpd1	Q8C0L9	0.048	0.128955	-0.00749266	0.0671134
URM1	Urm1	Q9D2P4	0.048	-0.117086	0.0877171	0.0512739
DCAF8	Dcaf8	Q8N7N5	0.048	-0.00339115	-0.0521686	0.0273557
DYNLL2	Dynll2	Q9D0M5	0.048	-0.280365	-0.0891679	0.0278615
MLST8	Mlst8	Q9DCJ1	0.048	-0.10024	0.0606997	0.0856566
REXO2	Rexo2	Q9D8S4	0.048	0.072737	0.0197214	0.0516999
CRELD1	Creld1	Q91XD7	0.048	0.0505285	0.0241145	0.0424064
EIF4E2	Eif4e2	Q8BMB3	0.048	-0.0653517	0.0705628	0.0285299
BFAR	Bfar	Q8R079	0.048	0.162638	0.0515838	0.0249655
PYM1	Pym1	Q8CHP5	0.048	-0.129416	-0.229705	0.00183157
TMEM68	Tmem68	Q9D850	0.048	0.139571	0.00523805	-0.055427
DPY19L4	Dpy19l4	A2AJQ3	0.048	0.156522	-0.0167391	-0.0638371
RPS7	Rps7	P62082	0.048	0.232231	-0.115029	-0.086925
PITPNM2	Pitpnm2	Q6ZPQ6	0.048	-0.0337943	0.0297981	-0.0476494
SPG7	Spg7	Q3ULF4	0.048	-0.0333985	0.0696717	-0.188788
SESN3	Sesn3	Q9CYP7	0.048	-0.110399	0.1412	0.00414229
TSPYL5	Tspyl5	Q69ZB3	0.048	0.0517527	-0.0872547	0.0394533
PIK3CB	Pik3cb	Q8BTI9	0.048	-0.0106503	0.033968	0.0502273
SKAP2	Skap2	Q3UND0	0.048	-0.0365484	0.0273731	-0.247168
B4GALNT1	B4galnt1	Q09200	0.048	-0.0487416	0.0893001	-0.0421263
MTPAP	Mtpap	Q9D0D3	0.048	-0.0723473	-0.0554108	0.0776007
RAB9B	Rab9b	Q8BHH2	0.048	0.134517	0.0187039	0.227729
RPL6	Rpl6	P47911	0.048	0.0529836	-0.0212217	-0.014641
MCU	Mcu	Q3UMR5	0.048	0.0440078	0.084826	-0.0761757
AK2	Ak2	Q9WTP6	0.048	0.0143843	-0.145162	-0.0352586
TOMM40	Tomm40	Q9QYA2	0.048	0.0263756	0.0024052	0.0330666
TMED4	Tmed4	Q8R1V4	0.048	0.0500488	-0.0973371	0.00393665
SERBP1	Serbp1	Q9CY58	0.048	0.0510511	0.159812	0.00824801
MPV17L2	Mpv17l2	Q8VIK2	0.048	-0.000682742	0.0264549	0.0633382
COX20	Cox20	Q9D7J4	0.048	-0.0873763	0.0156232	0.0352744
PSMC1	Psmc1	P62192	0.047	0.0592073	0.0657887	-0.00974405
VAT1	Vat1	Q62465	0.047	-0.0171864	0.011472	-0.0026796
PHYHIPL	Phyhipl	Q8BGT8	0.047	-0.0685574	0.0650762	0.0683213
DCTN6	Dctn6	Q9WUB4	0.047	-0.00286006	-0.208192	-0.00204567
BRCC3	Brcc3	P46737	0.047	0.0824396	0.0552093	0.0741875
TTPAL	Ttpal	Q9D3D0	0.047	0.0727083	-0.00557222	-0.000991924
TUBB4B	Tubb4b	P68372	0.047	-0.0581796	-0.0832431	0.0477277
GCLM	Gclm	O09172	0.047	0.0501856	0.0165002	0.0925784
ELOB	Elob	P62869	0.047	-0.0621329	0.039714	0.0440356
ANAPC2	Anapc2	Q8BZQ7	0.047	-0.195319	0.0559356	-0.0494941
PDLIM2	Pdlim2	Q8R1G6	0.047	0.160189	0.234149	-0.0414396
EMC6	Emc6	Q9CQW0	0.047	-0.132973	-0.0668888	0.0375021
CCT2	Cct2	P80314	0.047	-0.0145685	-0.0610302	0.0567932
RAB3IP	Rab3ip	Q68EF0	0.047	-0.181307	-0.052539	-0.00321779
SCFD2	Scfd2	Q8BTY8	0.047	-0.0652763	0.149483	-0.0601961
PANX2	Panx2	Q6IMP4	0.047	-0.264755	0.210182	-0.108246
LPCAT4	Lpcat4	Q6NVG1	0.047	-0.0154033	0.173903	-0.0799685
BLOC1S1	Bloc1s1	O55102	0.047	0.0944474	0.0408409	-0.0359129
NOA1	Noa1	Q9JJG9	0.047	-0.0275297	0.0265662	0.0987061
MAN2A2	Man2a2	Q8BRK9	0.047	0.0994184	0.195145	-0.0570566
SRP68	Srp68	Q8BMA6	0.047	-0.125567	-0.10067	0.0461539
GFER	Gfer	P56213	0.047	-0.0729293	-0.187241	0.10343
TIMMDC1	Timmdc1	Q8BUY5	0.047	-0.00701877	-4.85186e-05	0.0547423
KCNJ4	Kcnj4	P52189	0.047	0.261228	0.128054	-0.0258283
FKBP3	Fkbp3	Q62446	0.047	0.135419	0.054533	0.0462636
COL3A1	Col3a1	P08121	0.047	0.127168	-0.130814	-0.0729486
ZRANB2	Zranb2	Q9R020	0.047	0.175957	0.0450408	0.0299241
CYC1	Cyc1	Q9D0M3	0.047	-0.00457255	-0.103031	-0.00262051
SCRN1	Scrn1	Q9CZC8	0.046	0.0891399	0.124786	0.0469895
NPHP1	Nphp1	Q9QY53	0.046	-0.18946	0.0636414	-0.0942661
WDR1	Wdr1	O88342	0.046	0.00225961	-0.0198745	0.0680121
PGLS	Pgls	Q9CQ60	0.046	0.13579	-0.0281811	0.0333325
FAM49B	Fam49b	Q921M7	0.046	-0.0119639	-0.0754711	0.0796808
MLLT11	Mllt11	P97783	0.046	-0.0890331	-0.0966014	0.024183
APBB1	Apbb1	Q9QXJ1	0.046	-0.0438394	-0.082871	-0.0128718
UBE2L3	Ube2l3	P68037	0.046	0.0468343	0.127245	0.0248912
MYO18A	Myo18a	Q9JMH9	0.046	0.0204703	0.0652679	-0.0338572
RHBDL1	Rhbdl1	Q8VC82	0.046	0.00619237	-0.0762838	0.0695835
TBC1D17	Tbc1d17	Q8BYH7	0.046	-0.0592686	-0.109892	0.0658398
TLN2	Tln2	Q71LX4	0.046	0.0894437	0.107015	-0.0163572
OLFM2	Olfm2	Q8BM13	0.046	-0.0836878	-0.0915162	-0.00255629
BICD1	Bicd1	Q8BR07	0.046	-0.0435638	-0.0156997	0.0778226
TMEM129	Tmem129	Q8K304	0.046	-0.0987045	-0.132393	-0.0938471
ACOT13	Acot13	Q9CQR4	0.046	0.0268638	-0.00420044	-0.0978249
NDUFC2	Ndufc2	Q9CQ54	0.046	0.100443	-0.220134	0.111663
INF2	Inf2	Q0GNC1	0.046	0.043834	0.114101	-0.078209
SLC35E1	Slc35e1	Q8CD26	0.046	0.0935151	0.154709	0.0535066
RUVBL2	Ruvbl2	Q9WTM5	0.046	0.0660645	-0.00361665	-0.0630346
RDH13	Rdh13	Q8CEE7	0.046	0.0951794	-0.037648	0.208325
GRIK5	Grik5	Q61626	0.046	0.14896	0.192743	-0.0261733
EEF1E1	Eef1e1	Q9D1M4	0.046	0.0514786	0.0370127	-0.001369
HSPA9	Hspa9	P38647	0.046	0.0309007	-0.0087866	0.0268145
C11orf49	1110051M20Rik	Q8BHR8	0.046	0.12984	0.0135742	0.0300191
COQ8A	Coq8a	Q60936	0.046	0.0645028	-0.186552	-0.150699
CHSY3	Chsy3	Q5DTK1	0.046	0.033276	-0.0123814	0.225864
SLC30A9	Slc30a9	Q5IRJ6	0.046	0.0439138	0.0485682	0.0867946
SYNPO2	Synpo2	Q91YE8	0.046	-0.00167151	0.172918	-0.239058
LAMTOR2	Lamtor2	Q9JHS3	0.046	-0.130169	-0.0780516	0.0681798
DYNC1I2	Dync1i2	O88487	0.046	0.0430048	-0.027955	0.0185902
FAM120A	FAM120A	Q6A0A9	0.046	0.0227286	0.184909	0.0121202
COPB2	Copb2	O55029	0.046	-0.0885583	-0.060043	0.0633438
TMEM256	Tmem256	Q5F285	0.046	-0.135158	0.130604	0.0790939
LINGO3	Lingo3	Q6GQU6	0.046	0.188241	0.229362	-0.0178133
IGHM	Ighm	P01872	0.046	-0.00425336	0.141137	0.149772
VIP	Vip	P32648	0.045	-0.238844	-0.35171	-0.0664646
PPA1	Ppa1	Q9D819	0.045	0.0903768	-0.0160483	0.0585619
PPP4R2	Ppp4r2	Q0VGB7	0.045	0.020487	0.0836415	-0.0127138
OXCT1	Oxct1	Q9D0K2	0.045	0.0876547	0.0266499	0.0802297
UBE3A	Ube3a	O08759	0.045	0.0915388	0.083423	0.02703
HDAC4	Hdac4	Q6NZM9	0.045	0.0207117	-0.0381408	0.00232412
PRPF18	Prpf18	Q8BM39	0.045	0.101296	0.113882	0.0507101
PKN1	Pkn1	P70268	0.045	-0.00890056	0.563199	-0.0617581
GRHPR	Grhpr	Q91Z53	0.045	-0.0301228	0.0953506	0.0738492
ABCA8	Abca8a	Q8K442	0.045	0.155712	0.106334	0.666444
DNAJC15	Dnajc15	Q78YY6	0.045	0.047999	0.105652	-0.126463
TRIO	Trio	Q0KL02	0.045	0.00456715	-0.00191886	0.10686
PIK3C3	Pik3c3	Q6PF93	0.045	-0.0304799	-0.0660019	0.0384678
ACSF3	Acsf3	Q3URE1	0.045	0.0621631	-0.0216265	0.00171861
MAPK3	Mapk3	Q63844	0.045	-0.208541	-0.146057	-0.0954821
FAM160B1	Fam160b1	Q8CDM8	0.045	-0.0582118	-0.0195834	-0.0568802
PTEN	Pten	O08586	0.045	-0.0248342	0.0806194	0.0994634
SNX19	Snx19	Q6P4T1	0.045	-0.0158759	-0.0129999	0.0701874
ABI2	Abi2	P62484	0.045	-0.00213186	0.0157827	0.0703926
DOCK8	Dock8	Q8C147	0.045	-0.218965	-0.0463907	0.101379
ARL8B	Arl8b	Q9CQW2	0.045	-0.00622509	-0.11214	0.124729
PYCR1	Pycr1	Q922W5	0.045	-0.322264	0.0543183	-0.0970124
VMP1	Vmp1	Q99KU0	0.045	0.0960402	-0.0191428	0.0435829
PA2G4	Pa2g4	P50580	0.045	0.0167504	0.0213682	0.0624788
PTGES2	Ptges2	Q8BWM0	0.045	0.0859881	0.1043	-0.0647557
GPRIN3	Gprin3	Q8BWS5	0.045	0.248817	0.315436	-0.141298
EXTL2	Extl2	Q9ES89	0.045	0.103208	-0.0114252	0.120281
PSMC4	Psmc4	P54775	0.044	0.049839	-0.0424119	-0.0341729
TRMT5	Trmt5	Q9D0C4	0.044	-0.0949551	-0.382058	-0.00665438
VCP	Vcp	Q01853	0.044	-0.0511567	-0.0573047	0.0539834
ALDOC	Aldoc	P05063	0.044	0.0306335	-0.02541	-0.0590081
NME7	Nme7	Q9QXL8	0.044	0.0291251	0.0357965	-0.0801111
NPEPPS	Npepps	Q11011	0.044	0.0188143	-0.0550455	0.0654427
TSN	Tsn	Q62348	0.044	0.0679235	-0.170801	0.0504784
TUBA8	Tuba8	Q9JJZ2	0.044	-0.0939499	-0.0846866	0.00369393
RAN	Ran	P62827	0.044	0.0833371	-0.0971029	0.245952
SPART	Spart	Q8R1X6	0.044	0.0436341	0.000966066	-0.0109431
ACAP2	Acap2	Q6ZQK5	0.044	0.0338111	0.00830979	0.0370718
MARK1	Mark1	Q8VHJ5	0.044	-0.00296238	0.00654408	-0.0193183
ADPRHL2	Adprhl2	Q8CG72	0.044	0.0948891	-0.133792	0.00332356
PLCH1	Plch1	Q4KWH5	0.044	-0.189439	-0.252087	-0.120905
GLO1	Glo1	Q9CPU0	0.044	0.117186	-0.0231943	-0.0521658
ANKMY2	Ankmy2	Q3TPE9	0.044	0.0283483	0.0398384	0.0478526
HADHB	Hadhb	Q99JY0	0.044	0.0119752	-0.00491743	0.0882724
AFTPH	Aftph	Q80WT5	0.044	-0.0260799	0.12371	0.0303731
SULT4A1	Sult4a1	P63046	0.044	0.0423418	-0.122728	0.0260618
MRPS31	Mrps31	Q61733	0.044	0.169068	0.148228	-0.0458791
HYPK	Hypk	Q9CR41	0.044	-0.208013	0.17069	-0.0197261
BICD2	Bicd2	Q921C5	0.044	0.0965805	0.128812	0.0300645
ITFG2	Itfg2	Q91WI7	0.044	-0.111942	-0.0369529	-0.0257303
UFSP2	Ufsp2	Q99K23	0.044	0.124375	-0.022747	0.0803293
SNAPIN	Snapin	Q9Z266	0.044	-0.126934	0.029537	-0.0318035
PCSK5	Pcsk5	Q04592	0.044	0.0133715	0.0309152	0.216801
PGS1	Pgs1	Q8BHF7	0.044	-0.0141176	-0.0822129	-0.0334201
NUP54	Nup54	Q8BTS4	0.044	0.324362	-0.12192	-0.174011
PEX6	Pex6	Q99LC9	0.044	0.145931	-0.0508428	0.0138752
ADPRHL1	Adprhl1	Q8BGK2	0.044	0.00279258	-0.418058	0.234332
RGPD8	Ranbp2	Q9ERU9	0.044	0.154204	0.132834	0.0377797
SNX2	Snx2	Q9CWK8	0.043	0.0605576	-0.0236666	0.098898
GDI1	Gdi1	P50396	0.043	-0.0832954	-0.0359952	-0.000121193
DCTN1	Dctn1	O08788	0.043	-0.07279	-0.0133313	-0.0253361
TSNAX	Tsnax	Q9QZE7	0.043	0.0249428	-0.0934928	0.00909383
DPYSL2	Dpysl2	O08553	0.043	-0.106715	-0.0705211	0.0164057
UBXN6	Ubxn6	Q99PL6	0.043	0.0798148	-0.00781755	-0.0146263
LDHD	Ldhd	Q7TNG8	0.043	-0.0921561	-0.12171	-0.100258
UBE2Z	Ube2z	Q3UE37	0.043	-0.0322616	0.00548315	0.0586693
ANKRD28	Ankrd28	Q505D1	0.043	-0.0301984	0.0660567	0.0162667
DDX42	Ddx42	Q810A7	0.043	-0.0308953	0.0160032	0.0366037
SH3GLB2	Sh3glb2	Q8R3V5	0.043	0.0863534	0.0862371	-0.064447
CKB	Ckb	Q04447	0.043	0.035736	0.0831972	-0.0106949
COMMD6	Commd6	Q3V4B5	0.043	-0.219671	0.0770365	0.0494411
POLDIP2	Poldip2	Q91VA6	0.043	-0.028249	-0.0907498	-0.0207235
CCDC9	Ccdc9	Q8VC31	0.043	-0.152953	0.226097	-0.064813
NIPSNAP3B	Nipsnap3b	Q9CQE1	0.043	0.141607	0.0882162	-0.0210661
TOMM34	Tomm34	Q9CYG7	0.043	-0.071695	-0.0122267	0.0729538
SEPT5	Sept5	Q9Z2Q6	0.043	-0.171233	0.00821068	-0.0901179
ACSBG1	Acsbg1	Q99PU5	0.043	0.0969766	0.0611911	-0.136675
CLPX	Clpx	Q9JHS4	0.043	0.0847821	0.0794202	0.0604265
MRPL49	Mrpl49	Q9CQ40	0.043	0.0364143	0.0128207	-0.0264619
FKBP15	Fkbp15	Q6P9Q6	0.043	0.0496772	-1.90448e-05	0.0485952
WWOX	Wwox	Q91WL8	0.043	-0.0756233	0.0950084	0.0558804
GTF2B	Gtf2b	P62915	0.043	0.0675868	0.0231943	0.0158219
EMC2	Emc2	Q9CRD2	0.043	0.208233	0.159322	0.0800731
HCCS	Hccs	P53702	0.043	0.145078	0.107718	-0.00720462
UCHL3	Uchl3	Q9JKB1	0.043	0.185863	-0.0208159	0.0685491
ACY1	Acy1	Q99JW2	0.043	0.0688379	0.105157	-0.0112898
NDN	Ndn	P25233	0.043	-0.0755362	-0.0431846	0.0131536
RPS26	Rps26	P62855	0.043	-0.258702	0.171079	-0.071085
NT5C3A	Nt5c3a	Q9D020	0.043	0.0504451	0.0302681	0.027927
SEC61B	Sec61b	Q9CQS8	0.043	0.0500373	-0.115778	0.0925152
C11orf87	AI593442	Q32M26	0.043	0.18424	0.114108	-0.0404474
RPL5	Rpl5	P47962	0.043	0.104934	0.0341033	-0.0861547
PTBP2	Ptbp2	Q91Z31	0.043	-0.0109499	0.01055	0.0383759
DEK	Dek	Q7TNV0	0.043	0.23743	0.0575676	-0.000934374
KIAA0513	Kiaa0513	Q8R0A7	0.042	-0.0241364	0.0111507	0.0565787
IMPDH1	Impdh1	P50096	0.042	0.0611357	-0.0580889	0.00868668
ARMC8	Armc8	Q9DBR3	0.042	0.0922695	0.021338	0.0676709
BIN1	Bin1	O08539	0.042	-0.0232143	-0.0351156	0.0142404
TBCB	Tbcb	Q9D1E6	0.042	-0.00536475	-0.0599357	0.0162992
ADSL	Adsl	P54822	0.042	-0.0871917	-0.0181748	0.111346
TXNRD1	Txnrd1	Q9JMH6	0.042	0.0656373	0.0404306	-0.0149403
PLCXD3	Plcxd3	Q8BLJ3	0.042	-0.00817224	-0.0661456	0.311943
RANBP3	Ranbp3	Q9CT10	0.042	0.0602753	-0.111874	-0.00671829
OVCA2	Ovca2	Q9D7E3	0.042	0.00524909	0.0585518	-0.079863
PPP2R5E	Ppp2r5e	Q61151	0.042	-0.0493257	-0.0310227	0.130461
PDXDC1	Pdxdc1	Q99K01	0.042	0.0375884	0.0222099	-0.0411156
LUC7L2	Luc7l2	Q7TNC4	0.042	-0.0753476	0.00547474	0.0324661
MIB1	Mib1	Q80SY4	0.042	0.12863	0.0964012	0.106084
C9orf78	BC005624	Q3TQI7	0.042	0.048689	-0.0147873	-0.02005
IRGM	Irgm1	Q60766	0.042	-0.104395	-0.0516168	0.0690564
PRMT3	Prmt3	Q922H1	0.042	0.0452745	0.0564292	-0.0155036
VIPAS39	Vipas39	Q8BGQ1	0.042	0.0644284	-0.033057	0.0151464
ETFA	Etfa	Q99LC5	0.042	0.0791694	0.141296	0.0285911
MARS	Mars	Q68FL6	0.042	-0.170455	-0.167879	-0.0373654
GALC	Galc	P54818	0.042	0.0901522	0.000121359	-0.0121649
RAB1B	Rab1b	Q9D1G1	0.042	0.0657589	0.00148613	-0.0803417
MRPL58	Mrpl58	Q8R035	0.042	-0.0317623	0.00087086	0.123575
ATPAF2	Atpaf2	Q91YY4	0.042	-0.0574206	-0.133564	0.0810808
SLC7A10	Slc7a10	P63115	0.042	-0.105536	-0.0170227	0.169277
SYT6	Syt6	Q9R0N8	0.042	0.310035	0.222985	0.10943
EIF3D	Eif3d	O70194	0.042	-0.0198674	0.0028811	0.026786
ECHS1	Echs1	Q8BH95	0.042	0.112235	-0.00528963	-0.0703517
CBX6	Cbx6	Q9DBY5	0.042	0.0298569	0.167209	-0.0208211
GLUD1	Glud1	P26443	0.042	0.00462496	-0.0642569	-0.00644943
PMPCB	Pmpcb	Q9CXT8	0.042	0.0581504	-0.0166811	0.00232893
NMNAT2	Nmnat2	Q8BNJ3	0.042	-0.0967765	-0.0213712	0.0529014
GNPTG	Gnptg	Q6S5C2	0.042	0.0906052	-0.046788	-0.0475966
MAP2K4	Map2k4	P47809	0.041	-0.0234594	-0.0716489	0.0872517
FHOD1	Fhod1	Q6P9Q4	0.041	0.824087	0.123923	-0.0883063
NT5C2	Nt5c2	Q3V1L4	0.041	-0.0910272	-0.0290875	0.0455337
REPS1	Reps1	O54916	0.041	-0.0958745	-0.00555849	-0.00288379
ABHD10	Abhd10	Q6PE15	0.041	0.12613	-0.025543	0.138689
SPRED1	Spred1	Q924S8	0.041	-0.0214135	0.0401693	0.0368493
VPS13C	Vps13c	Q8BX70	0.041	-0.131348	-0.106077	0.055478
SZT2	Szt2	A2A9C3	0.041	-0.0669473	-0.0731852	0.0344375
SFXN2	Sfxn2	Q925N2	0.041	-0.151292	-0.0966126	-0.140866
STRIP1	Strip1	Q8C079	0.041	-0.082106	-0.0500087	0.13554
TRAPPC2L	Trappc2l	Q9JME7	0.041	-0.0382993	-0.224125	-0.151777
TUSC2	Tusc2	Q9WVF8	0.041	-0.176234	-0.128881	-0.00704451
CBLN4	Cbln4	Q8BME9	0.041	-0.37285	-0.349691	0.266248
QARS	Qars	Q8BML9	0.041	-0.118034	-0.0462014	0.0250434
NDUFAF2	Ndufaf2	Q59J78	0.041	0.175204	0.12849	-0.110067
UQCRHL	Uqcrh	P99028	0.041	-0.136541	-0.0665817	0.00509421
TDRKH	Tdrkh	Q80VL1	0.041	-0.0255387	-0.113052	0.046917
MRPL24	Mrpl24	Q9CQ06	0.041	0.105891	-0.096163	-0.0114408
NUP155	Nup155	Q99P88	0.041	-0.0114541	-0.0939853	0.132406
MRPS5	Mrps5	Q99N87	0.041	0.298562	-0.132792	0.027647
DHX9	Dhx9	O70133	0.041	-0.0501587	-0.0379647	0.025034
MRPL1	Mrpl1	Q99N96	0.041	0.188025	0.0686603	-0.0718329
HIRIP3	Hirip3	Q8BLH7	0.041	-0.377754	-0.0399946	-0.210023
BCKDK	Bckdk	O55028	0.041	-0.00812093	0.0732588	0.130022
FAXC	Faxc	Q3UMF9	0.041	-0.0379837	0.117372	0.0215462
EIF3E	Eif3e	P60229	0.041	0.127798	-0.0312121	0.0572163
NSG2	Nsg2	P47759	0.041	0.125146	0.0125538	-0.0064283
IRF2BPL	Irf2bpl	Q8K3X4	0.041	0.0206343	0.163943	-0.00896582
TMPO	Tmpo	Q61033	0.041	-0.0572451	-0.0784574	-0.107899
MT-ND5	Mtnd5	P03921	0.041	-0.467108	0.102874	-0.148835
NDUFA11	Ndufa11	Q9D8B4	0.041	0.047847	0.030806	-0.0427023
PHGDH	Phgdh	Q61753	0.04	-0.0267419	0.0451754	-0.088495
IKBKG	Ikbkg	O88522	0.04	0.0858871	0.0699808	0.0821595
WDR37	Wdr37	Q8CBE3	0.04	-0.000543601	-0.0325512	0.122286
CRIP2	Crip2	Q9DCT8	0.04	-0.0331202	0.0678682	-0.0235636
STARD10	Stard10	Q9JMD3	0.04	-0.0862195	0.0228486	-0.0387064
XPO1	Xpo1	Q6P5F9	0.04	-0.0032938	-0.116115	0.0324898
TMEM38A	Tmem38a	Q3TMP8	0.04	-0.00511001	-0.0850978	0.0258033
TNPO1	Tnpo1	Q8BFY9	0.04	0.0217437	0.00667938	0.0306234
PDAP1	Pdap1	Q3UHX2	0.04	-0.0944083	0.234156	-0.0810603
THUMPD3	Thumpd3	P97770	0.04	0.00976282	0.0042166	-0.0385801
MANBA	Manba	Q8K2I4	0.04	-0.0737888	-0.134534	-0.00750452
CCDC158	Ccdc158	Q8CDI6	0.04	0.253059	-0.877537	-0.417979
PPP1R2	Ppp1r2	Q9DCL8	0.04	-0.027369	0.0483513	0.0289998
RUNDC3B	Rundc3b	Q6PDC0	0.04	0.147369	0.0105774	0.0962946
EIF5	Eif5	P59325	0.04	0.00702769	0.07243	-0.115179
CIRBP	Cirbp	P60824	0.04	0.022794	-0.0433342	0.000687493
APC2	Apc2	Q9Z1K7	0.04	-0.0148846	0.0474072	-0.105033
MRPL14	Mrpl14	Q9D1I6	0.04	0.00456335	0.0543041	-0.0268236
HDAC6	Hdac6	Q9Z2V5	0.04	-0.000472718	-0.0389234	0.0104916
NDUFAF7	Ndufaf7	Q9CWG8	0.04	0.196016	0.0286716	0.0572448
NSUN4	Nsun4	Q9CZ57	0.04	0.0324825	-0.159414	-0.0467985
ABHD4	Abhd4	Q8VD66	0.04	0.178271	0.0950978	-0.0153675
GATB	Gatb	Q99JT1	0.04	0.370817	0.398767	0.259023
SARS2	Sars2	Q9JJL8	0.04	0.0124778	-0.123737	0.0240926
MMAB	Mmab	Q9D273	0.04	-0.135149	0.183335	-0.041005
SGSM2	Sgsm2	Q80U12	0.04	0.00163993	0.108375	-0.0836051
COL18A1	Col18a1	P39061	0.04	-0.169862	-0.0894556	0.283687
PIGS	Pigs	Q6PD26	0.04	-0.0632646	0.00308839	0.10566
DHRS13	Dhrs13	Q5SS80	0.04	0.0587903	-0.0913895	0.035511
LYPLAL1	Lyplal1	Q3UFF7	0.04	0.0702801	0.0245902	-0.0666141
ARHGAP10	Arhgap10	Q6Y5D8	0.04	0.0345687	0.00493642	-0.0727716
IRAK1	Irak1	Q62406	0.04	-0.190236	0.0264943	0.00987815
SLC12A9	Slc12a9	Q99MR3	0.04	-0.131407	-0.143645	-0.0698324
PPP1R16B	Ppp1r16b	Q8VHQ3	0.04	0.232877	0.321008	-0.0152712
ENPP5	Enpp5	Q9EQG7	0.04	0.0765375	0.0402624	0.00203453
NUFIP2	Nufip2	Q5F2E7	0.04	0.0801383	0.0721177	0.103027
SREBF2	Srebf2	Q3U1N2	0.04	-0.0392865	-0.00456799	-0.00875222
ABCA2	Abca2	P41234	0.04	-0.0244127	0.382523	-0.0721609
NUCB1	Nucb1	Q02819	0.04	-0.143961	-0.22635	-0.105565
ACSL3	Acsl3	Q9CZW4	0.04	-0.0722921	-0.0611818	0.0244116
DPY19L3	Dpy19l3	Q71B07	0.04	0.0931022	-0.0779924	-0.0323381
KDELR1	Kdelr1	Q99JH8	0.04	-0.007882	0.0105434	0.107833
SLC25A46	Slc25a46	Q9CQS4	0.04	0.101195	0.0314514	0.0706385
IRF2BP2	Irf2bp2	E9Q1P8	0.039	0.075317	0.179123	-0.0149521
CRYM	Crym	O54983	0.039	0.140593	0.073194	0.0987488
UBA2	Uba2	Q9Z1F9	0.039	0.0468309	-0.0866077	0.00389692
ITPA	Itpa	Q9D892	0.039	0.13492	-0.0415645	0.0611489
UBR3	Ubr3	Q5U430	0.039	-0.00406001	0.0348263	0.0388463
EPHX2	Ephx2	P34914	0.039	0.0299027	0.0614888	0.0169395
AGAP3	Agap3	Q8VHH5	0.039	-0.13674	0.0420932	0.00760527
UPRT	Uprt	B1AVZ0	0.039	0.0205044	0.0458761	0.0104893
ALDH1B1	Aldh1b1	Q9CZS1	0.039	0.0983908	0.00173063	0.0248558
SRP54	Srp54	P14576	0.039	0.0376846	0.0691671	0.12034
COG4	Cog4	Q8R1U1	0.039	0.0701819	0.00643701	0.0262454
CPT2	Cpt2	P52825	0.039	-0.0529683	0.0411941	0.0928977
PDE4DIP	Pde4dip	Q80YT7	0.039	0.0868563	0.0484018	0.0570931
MRPL43	Mrpl43	Q99N89	0.039	-0.0795574	-0.189791	-0.0736932
CD14	Cd14	P10810	0.039	0.199585	0.0441098	0.0884233
EDC3	Edc3	Q8K2D3	0.039	-0.153824	-0.0990213	-0.0257128
FUT8	Fut8	Q9WTS2	0.039	0.0711477	0.0541015	-0.0022018
ELAVL2	Elavl2	Q60899	0.039	-0.228346	-0.0897654	0.129747
SLC25A1	Slc25a1	Q8JZU2	0.039	0.0734517	-0.013837	0.025541
MATR3	Matr3	Q8K310	0.039	-0.0246399	-0.0570442	0.087197
NCOA5	Ncoa5	Q91W39	0.039	-0.0807753	-0.0805407	0.0813629
COPS4	Cops4	O88544	0.038	0.0594908	-0.0216823	-0.0167888
PSAT1	Psat1	Q99K85	0.038	-0.00119226	0.0176657	-0.0611667
CRK	Crk	Q64010	0.038	0.0764564	-0.0178915	0.0443415
CNRIP1	Cnrip1	Q5M8N0	0.038	-0.0800338	-0.0546188	0.0884776
RTN4RL2	Rtn4rl2	Q7M6Z0	0.038	-0.0953487	-0.0998605	0.120693
MVD	Mvd	Q99JF5	0.038	0.0934031	0.0520237	0.0834766
STIP1	Stip1	Q60864	0.038	-0.109936	-0.0999278	0.045629
MAT2B	Mat2b	Q99LB6	0.038	0.0332154	-0.0105486	0.0191742
SOWAHC	Sowahc	Q8C0J6	0.038	0.132823	0.0178662	0.15374
CHERP	Cherp	Q8CGZ0	0.038	-0.0476145	-0.194876	-0.0258532
CYP4F12	Cyp4f14	Q9EP75	0.038	0.0813881	-0.0652232	-0.0384126
ATXN2L	Atxn2l	Q7TQH0	0.038	-0.229402	-0.0819432	-0.0731115
WBP2	Wbp2	P97765	0.038	-0.0605737	0.0404098	0.00279674
NFS1	Nfs1	Q9Z1J3	0.038	0.151425	-0.0259616	0.0137774
MRPL20	Mrpl20	Q9CQL4	0.038	-0.0387234	0.0098898	0.0642207
MOGS	Mogs	Q80UM7	0.038	0.0642034	-0.082746	0.0418224
FAM136A	Fam136a	Q9CR98	0.038	-0.06922	-0.00296955	-0.0201612
RPS6KC1	Rps6kc1	Q8BLK9	0.038	-0.00623377	-0.163666	0.050646
ASCC3	Ascc3	E9PZJ8	0.038	0.00860766	-0.0351784	0.381936
COQ9	Coq9	Q8K1Z0	0.038	0.132728	0.000336212	0.0401523
SUCLG1	Suclg1	Q9WUM5	0.038	0.108485	-0.0174744	0.054318
PYGL	Pygl	Q9ET01	0.038	-0.263691	-0.0257177	0.0406269
NOTCH1	Notch1	Q01705	0.038	0.0175435	0.10711	-0.219466
HMGB1	Hmgb1	P63158	0.038	-0.0536286	-0.00257828	-0.131372
SLC35F6	Slc35f6	Q8VE96	0.038	0.0276781	-0.0654681	-0.0237424
ADORA2A	Adora2a	Q60613	0.038	0.262312	0.206562	-0.0730192
DLGAP3	Dlgap3	Q6PFD5	0.038	0.234276	0.519396	-0.0724802
TXNDC15	Txndc15	Q6P6J9	0.038	0.106678	-0.038621	0.0675388
COG5	Cog5	Q8C0L8	0.038	0.0296305	0.133214	-0.0193412
UNC13C	Unc13c	Q8K0T7	0.038	0.106572	0.227581	0.0196431
LETM1	Letm1	Q9Z2I0	0.038	0.0293185	-0.0931663	0.0607775
LRRFIP2	Lrrfip2	Q91WK0	0.038	0.130309	0.0773358	-0.0347195
RPS3	Rps3	P62908	0.038	0.110096	-0.0155774	-0.0574637
PTBP3	Ptbp3	Q8BHD7	0.038	-0.0244219	0.0858616	-0.0108141
SLIRP	Slirp	Q9D8T7	0.038	-0.0271369	0.0266979	0.0538907
NDUFB6	Ndufb6	Q3UIU2	0.038	0.0395504	0.150285	0.0350412
L2HGDH	L2hgdh	Q91YP0	0.038	0.09194	-0.14397	0.0932578
THOC5	Thoc5	Q8BKT7	0.038	-0.129203	0.150689	0.0461292
CAMKK2	Camkk2	Q8C078	0.037	0.0121372	0.0855086	0.017772
EIF5A	Eif5a	P63242	0.037	-0.0521756	-0.100215	-0.061951
CAP2	Cap2	Q9CYT6	0.037	0.000381396	0.052	0.0468959
TUBB2B	Tubb2b	Q9CWF2	0.037	0.0668359	-0.120858	-0.241837
COPS8	Cops8	Q8VBV7	0.037	0.0545866	-0.0482103	-0.118071
PSMB6	Psmb6	Q60692	0.037	0.131435	-0.00622673	-0.054197
MAPRE1	Mapre1	Q61166	0.037	0.145661	0.0830765	0.0182654
PDCD6IP	Pdcd6ip	Q9WU78	0.037	-0.269023	0.0384554	-0.0359379
ARHGEF40	Arhgef40	Q3UPH7	0.037	-0.384307	0.114002	-0.0122739
KPNB1	Kpnb1	P70168	0.037	0.0260784	0.0499426	0.0196617
TIAM2	Tiam2	Q6ZPF3	0.037	0.10012	0.0235728	-0.0590504
SPRYD4	Spryd4	Q91WK1	0.037	0.0305275	-0.170232	0.0891356
AXIN1	Axin1	O35625	0.037	0.0471581	0.116566	-0.0298646
MON1A	Mon1a	Q6PDG8	0.037	0.0206775	-0.0180202	-0.0303984
RANBP6	Ranbp6	Q8BIV3	0.037	0.0216851	-0.0457876	0.141925
TNPO3	Tnpo3	Q6P2B1	0.037	0.0361079	0.0188504	0.0101025
PPP4C	Ppp4c	P97470	0.037	0.000233319	-0.0176167	-0.00571773
MON2	Mon2	Q80TL7	0.037	-0.00123611	-0.123203	0.00412836
ATP13A2	Atp13a2	Q9CTG6	0.037	0.121009	0.0494605	-0.0596074
FUCA2	Fuca2	Q99KR8	0.037	-0.0309337	-0.129775	0.086206
AP1B1	Ap1b1	O35643	0.037	-0.0980763	-0.148004	-0.0285718
FLII	Flii	Q9JJ28	0.037	-0.258959	-0.56405	-0.00411538
TRMT11	Trmt11	Q9CWH5	0.037	0.0657984	0.0835464	0.0780974
CAD	Cad	B2RQC6	0.037	-0.213488	0.178335	0.0214565
RELT	Relt	Q8BX43	0.037	-0.0143752	-0.0975012	0.105532
SLC17A8	Slc17a8	Q8BFU8	0.037	0.214827	0.144337	-0.0424369
HAPLN4	Hapln4	Q80WM4	0.037	-0.126054	-0.110144	0.0675075
SEC23IP	Sec23ip	Q6NZC7	0.037	-0.103893	-0.0440598	0.0410237
PCYT1B	Pcyt1b	Q811Q9	0.037	0.0250791	0.0128982	-0.00200216
MIA3	Mia3	Q8BI84	0.037	-0.0590901	-0.0393119	0.0432757
SCAMP2	Scamp2	Q9ERN0	0.037	-0.121769	-0.0453625	-0.0577992
SFXN4	Sfxn4	Q925N1	0.037	0.0693628	0.0103787	0.0416852
CDKN1B	Cdkn1b	P46414	0.037	0.0542141	-0.00204545	-0.0423806
ZYG11B	Zyg11b	Q3UFS0	0.037	-0.00453978	0.0548292	0.0997439
CDH1	Cdh1	P09803	0.037	-1.07341	-0.282669	-0.698634
HSPA1A	Hspa1a	Q61696	0.037	-0.489915	-0.447203	0.151587
HSD17B4	Hsd17b4	P51660	0.037	0.0310387	-0.0104486	0.0052683
DSTN	Dstn	Q9R0P5	0.036	0.135419	0.0880599	0.0986445
PSMA2	Psma2	P49722	0.036	0.193876	0.0103342	0.0497097
GSS	Gss	P51855	0.036	-0.0427908	-0.034753	-0.051105
MAPK8IP3	Mapk8ip3	Q9ESN9	0.036	-0.074407	-0.0213968	-0.00929442
C5orf24	B230219D22Rik	Q80X32	0.036	0.117585	0.065075	0.0160142
TPP2	Tpp2	Q64514	0.036	0.009369	0.0403439	0.0456046
PITRM1	Pitrm1	Q8K411	0.036	0.086937	-0.0473881	0.0541065
NPLOC4	Nploc4	P60670	0.036	0.0553485	-0.0865203	0.00799613
ESD	Esd	Q9R0P3	0.036	0.144745	-0.0353956	0.0922096
PPP4R4	Ppp4r4	Q8C0Y0	0.036	0.0300762	0.10819	-0.0575484
HSCB	Hscb	Q8K3A0	0.036	-0.111806	0.0963902	-0.091362
RNF214	Rnf214	Q8BFU3	0.036	-0.173426	0.194887	-0.0165093
OSBPL10	Osbpl10	S4R1M9	0.036	-0.246274	0.0177976	0.0336035
TAP2	Tap2	P36371	0.036	-0.0450268	0.12165	0.0281323
SH3KBP1	Sh3kbp1	Q8R550	0.036	0.082392	0.057981	-0.0455495
LMTK3	Lmtk3	Q5XJV6	0.036	-0.13546	-0.209021	-0.064671
MRPS25	Mrps25	Q9D125	0.036	0.190273	0.0218148	0.039853
GPX4	Gpx4	O70325	0.036	-0.140389	-0.0894448	-0.0937543
AIMP1	Aimp1	P31230	0.036	0.0396376	-0.0804216	-0.00608802
NUDT19	Nudt19	P11930	0.036	-0.0703941	-0.152032	0.0192459
CYB5A	Cyb5a	P56395	0.036	0.0452973	0.0596293	0.0249904
ACSL5	Acsl5	Q8JZR0	0.036	-0.00345664	0.131908	0.061912
TARSL2	Tarsl2	Q8BLY2	0.036	0.119806	0.032231	0.0986579
MOB4	Mob4	Q6PEB6	0.036	0.160036	0.0116151	0.0839895
NUDT7	Nudt7	Q99P30	0.036	-0.026845	0.195547	-0.114286
RPS21	Rps21	Q9CQR2	0.036	-0.10671	-0.0855792	-0.0424463
UBE2J1	Ube2j1	Q9JJZ4	0.036	0.0207363	-0.0146382	0.0601312
FAM120C	Fam120c	Q8C3F2	0.036	0.0383632	0.103449	0.0291153
LNPEP	Lnpep	Q8C129	0.036	0.0245718	-0.0642825	0.103314
MANEA	Manea	Q6NXH2	0.036	0.0702375	0.00252283	0.0913005
ABCD4	Abcd4	O89016	0.036	0.158066	0.234147	0.0164918
EIF3I	Eif3i	Q9QZD9	0.036	0.109568	-0.0471978	0.0310546
GDPD1	Gdpd1	Q9CRY7	0.036	0.0135063	0.0220545	0.0873154
BCL2	Bcl2	P10417	0.036	0.13284	0.171416	0.0473098
SPOCK1	Spock1	Q62288	0.036	-0.158389	-0.110799	0.104547
CLU	Clu	Q06890	0.036	-0.177718	0.061624	-0.145293
LMAN1	Lman1	Q9D0F3	0.036	0.0312491	0.0302355	0.0183386
RPL10	Rpl10	Q6ZWV3	0.036	0.116004	-0.213001	0.829868
RCN1	Rcn1	Q05186	0.036	0.219517	0.141189	-0.0838889
MT-ND4L	Mtnd4l	P03903	0.036	0.0014769	-0.0518014	-0.627245
RBMX	Rbmx	Q9WV02	0.036	0.0691555	0.102444	-0.02991
HNRNPA2B1	Hnrnpa2b1	O88569	0.036	-0.0405768	-0.0659511	-0.0138089
CFL2	Cfl2	P45591	0.035	-0.00850363	0.0284186	0.0863007
MAT2A	Mat2a	Q3THS6	0.035	0.0980747	0.0305248	-0.0127496
RANBP1	Ranbp1	P34022	0.035	-0.0025116	0.0533753	-0.0183425
KYAT1	Kyat1	Q8BTY1	0.035	-0.00292394	-0.17866	-0.00722519
GAK	Gak	Q99KY4	0.035	-0.0127804	-0.0211889	-0.0269859
NUDCD2	Nudcd2	Q9CQ48	0.035	0.107216	0.0381377	0.17255
RABGAP1	Rabgap1	A2AWA9	0.035	-0.0522751	0.066658	0.0930471
RAP1GAP2	Rap1gap2	Q5SVL6	0.035	-0.0180674	0.042179	0.0170621
IPO5	Ipo5	Q8BKC5	0.035	-0.0805966	-0.019999	0.0779897
SNX5	Snx5	Q9D8U8	0.035	0.00734654	0.0360207	0.0286516
GLMN	Glmn	Q8BZM1	0.035	0.065984	-0.33178	0.022809
GAS1	Gas1	Q01721	0.035	0.140811	-0.0334331	-0.0185433
EPM2AIP1	Epm2aip1	Q8VEH5	0.035	-0.0748737	-0.0820078	0.0913007
TIGAR	Tigar	Q8BZA9	0.035	0.0630421	-0.120787	0.10189
ELMO1	Elmo1	Q8BPU7	0.035	-0.0245969	0.0506997	0.0669478
MIPEP	Mipep	A6H611	0.035	0.0678493	-0.128626	0.0244254
BORCS7	Borcs7	Q9CRC6	0.035	-0.246115	-0.176763	-0.0124676
CHTF8	Chtf8	P0CG14	0.035	0.0663646	0.171195	0.00328789
PLCXD2	Plcxd2	B2RXA1	0.035	-0.128495	-0.0889868	0.0739895
ECH1	Ech1	O35459	0.035	0.114102	0.0243396	-0.0494305
HMGCL	Hmgcl	P38060	0.035	0.116966	-0.0157349	-0.0683548
EMC10	Emc10	Q3TAS6	0.035	0.0699896	0.0127567	-0.00678488
CBR4	Cbr4	Q91VT4	0.035	0.114198	0.0198514	-0.0265699
VARS2	Vars2	Q3U2A8	0.035	0.0803942	-0.527456	0.272617
SERPINI1	Serpini1	O35684	0.035	-0.144791	-0.0607682	0.208937
ERMP1	Ermp1	Q3UVK0	0.035	0.021598	-0.0603659	-0.0135296
CD2AP	Cd2ap	Q9JLQ0	0.035	0.0513077	0.0258052	0.00587862
SLC25A29	Slc25a29	Q8BL03	0.035	0.0781273	-0.210625	0.120895
TUBG1	Tubg1	P83887	0.035	-0.0701876	-0.00794913	0.0698012
RABEPK	Rabepk	Q8VCH5	0.035	0.103119	0.0519158	0.107941
COX18	Cox18	Q8VC74	0.035	0.0929261	0.0706355	0.0679622
KLHL26	Klhl26	Q8BGY4	0.035	-0.0341407	-0.0391783	0.064334
LRPPRC	Lrpprc	Q6PB66	0.035	-0.0708087	-0.0475916	0.0992202
MRPL32	Mrpl32	Q9DCI9	0.035	0.0998646	0.158848	-0.100014
MRPL46	Mrpl46	Q9EQI8	0.035	0.0734597	0.0163784	-0.0855303
GBA	Gba	P17439	0.035	-0.0541106	0.00670153	-0.0356042
REEP1	Reep1	Q8BGH4	0.035	0.136634	0.00589418	0.0571066
UROD	Urod	P70697	0.035	0.0919809	-0.118891	0.0861768
RPL19	Rpl19	P84099	0.035	0.0202182	-0.0652237	-0.070037
TIMM50	Timm50	Q9D880	0.035	0.00730579	-0.160232	-0.00760243
TMEM65	Tmem65	Q4VAE3	0.035	0.0147481	-0.0083078	0.0845736
DUS3L	Dus3l	Q91XI1	0.034	-0.0329452	-0.115531	-0.0411418
WNK1	Wnk1	P83741	0.034	-0.122913	0.212392	0.034169
UBQLN2	Ubqln2	Q9QZM0	0.034	-0.13218	0.0264971	0.0669904
SLC4A8	Slc4a8	Q8JZR6	0.034	-0.101086	-0.138955	0.128016
PLEKHO2	Plekho2	Q8K124	0.034	0.142074	-0.0735108	-0.235287
C15orf40	3110040N11Rik	Q9CRC3	0.034	0.0444101	0.0927277	-0.0982066
GMPS	Gmps	Q3THK7	0.034	-0.0985644	-0.0864831	0.112538
SLC27A3	Slc27a3	O88561	0.034	-0.0903621	-0.418026	0.444228
LIPE	Lipe	P54310	0.034	0.0466199	-0.124729	-0.171907
PCM1	Pcm1	Q9R0L6	0.034	0.0728112	0.0723548	0.0279755
ERO1A	Ero1a	Q8R180	0.034	0.13456	0.0766348	0.101806
ANKS1B	Anks1b	Q8BIZ1	0.034	0.0816674	0.104821	-0.073715
FLAD1	Flad1	Q8R123	0.034	0.0799799	-0.122696	-0.0576166
PDCD10	Pdcd10	Q8VE70	0.034	0.245133	0.107894	0.0448897
CNOT1	Cnot1	Q6ZQ08	0.034	-0.0114619	-0.11368	0.0467305
[truncated: 4,412 more rows]
