# Supplementary material for: Increased ribosomal protein levels and protein synthesis in the striatal synaptosome of Shank3-overexpressing transgenic mice
Source: Mol Brain. 2021 Feb 23;14:39. doi: 10.1186/s13041-021-00756-z (PMC7903774; doi:10.1186/s13041-021-00756-z)
Supplement: Supplementary file 4 — Additional file 4. All raw numerical data for image quantification. [file 13041_2021_756_MOESM4_ESM.xlsx]

## Sheet: Sheet1
Figure 1B
Whole lysate								Synaptosome
RPLP1/GAPDH		RPL36A/GAPDH		RPL35/GAPDH		RPL5/GAPDH		RPLP1/GAPDH		RPL36A/GAPDH		RPL35/GAPDH		RPL5/GAPDH
WT	TG	WT	TG	WT	TG	WT	TG	WT	TG	WT	TG	WT	TG	WT	TG
0.599313	0.340591	0.839332	1.25236	1.09743	0.785187	0.677929	0.197735	1.08675	1.20812	0.950836	1.05666	1.17884	1.21013	1.36096	1.48196
0.926479	0.749032	0.541079	0.886823	1.36542	1.3532	0.863295	0.545135	1.13745	1.19959	1.09915	1.27258	1.01971	1.34457	0.799172	0.704683
1.12331	1.09284	0.683243	1.20158	0.490514	0.830129	1.79148	1.60533	0.995997	1.35724	0.905593	1.13578	0.801451	1.14914	0.839864	1.25147
1.35089	1.5819	0.738655	0.466983	0.95891	0.340294	0.667301	0.28181	0.779801	1.26347	1.04442	1.15331	0.918226	1.41024	0.851825	0.965074
1.65707	2.35793	0.859657	1.39909	1.1865	1.39121	0.752154	0.998052	0.649756	1.12719	1.08799	0.974237	1.35296	0.746694	0.873846	0.795489
1.25565	1.42982	1.44044	1.58951	1.12965	1.4071	0.452017	0.478073	1.27305	1.04084	0.959986	1.49986	0.72881	2.41389	1.27433	1.53522
0.0872763	0.734862	1.8976	0.95571	0.771576	0.145341	1.79583	0.966514	1.07719	1.54789	0.952029	1.75604				1.02299
Figure 1C
Whole lysate (puromycin/GAPDH)		Synaptosome (puromycin/GAPDH)
WT	TG	WT	TG
1	0.872415	1	0.883294
1	0.962656	1	1.76431
1	1.03671	1	1.43217
1	1.20118	1	1.25301
1	1.46194	1	1.50314
1	1.41243	1	1.29376
1	1.07163	1	1.16211
Figure 1D
p-mTOR/total mTOR		total mTOR/GAPDH		p-ERK/total ERK		total ERK/GAPDH
WT	TG	WT	TG	WT	TG	WT	TG
1.05077	1.28536	0.91419	0.933087	0.922969	1.14119	0.88273	0.944789
1.25602	0.788281	0.887686	0.995774	1.07959	1.1625	1.11686	0.947896
0.991492	0.883202	1.3991	1.07096	1.02731	1.02896	1.25111	1.23768
0.701716	0.576309	0.799025	0.712172	0.969247	1.33936	0.749587	1.12238
0.966431	0.711962	0.896217	1.27599	0.736284	1.7045	0.950339	0.919731
1.12265	1.37691	1.12938	0.956479	0.969245	0.87381	1.04994	1.17051
0.910921	0.942126	0.9744	0.914813	0.793955	1.16439	1.16013	1.09596
0.464526	1.1309	0.966234	1.13873		1.56796		1.07796
1.07356	1.07615	1.05427	0.8875
1.21691	1.25783	0.856854	0.778931
